# Supplementary material for: Using customs data to understand overlooked trade in non‐CITES birds between Africa and Asia
Source: Conserv Biol. 2026 Mar 23;40(4):e70265. doi: 10.1111/cobi.70265 (PMC13392723; doi:10.1111/cobi.70265)
Supplement: Supplementary file 2 — Supplementary Information [file COBI-40-e70265-s001.xlsx]

## Sheet: Metadata
Supplementary Data Metadata
	List of Tables
	Name	Description	No. of Entries	Other Notes
	A	Raw Comtrade data for imports reported by Singapore and Hong Kong	427	Data request filters: Period = 2002-2020; Reporter = 'Singapore' or 'China, Hong Kong SAR'; HS Code = '10639'; Trade Flow = 'Import'
	B	Filtered Comtrade data for imports reported by Singapore and Hong Kong	268	Exclusion filters applied to Table A: Period = 2003-3005; Partner = 'World' or 'China'; Qty Unit = 'No Quantity'; Qty = 0
	C	Total reported import quantity from each partner country and global region to Singapore and Hong Kong per year	NA
	D	Raw Comtrade data for exports reported by African trade partners (Mali, Guinea, Mozambique, United Republic of Tanzania, South Africa, Senegal, Democratic Republic of Congo, Congo, Guinea-Bissau, Cameroon, Kenya), where available, to Singapore and Hong Kong	32	Data request filters: Period = 2002-2020; Reporter = '; HS Code = 'Mali', 'Guinea','Mozambique', 'United Rep. of Tanzania', 'South Africa', 'Senegal', 'Democratic Rep. of Congo', 'Congo', 'Guinea-Bissau', 'Cameroon','Kenya'; Partner ='Singapore' or 'China, Hong Kong SAR'; HS Code = '10639'; Trade Flow = 'Export'
	E	Total reported export quantity from each African partner country to Singapore and Hong Kong each year	NA

## Sheet: A
ID	Classification	Year	Period	Period Desc.	Aggregate Level	Is Leaf Code	Trade Flow Code	Trade Flow	Reporter Code	Reporter	Reporter ISO	Partner Code	Partner	Partner ISO	2nd Partner Code	2nd Partner	2nd Partner ISO	Customs Proc. Code	Customs	Mode of Transport Code	Mode of Transport	Commodity Code	Commodity	Qty Unit Code	Qty Unit	Qty	Alt Qty Unit Code	Alt Qty Unit	Alt Qty	Netweight (kg)	Gross weight (kg)	Trade Value (US$)	CIF Trade Value (US$)	FOB Trade Value (US$)	Flag	Filtered
1	H2	2002	2002	2002	6	1	1	Import	344	China, Hong Kong SAR	HKG	0	World	WLD								10639	Live birds (excl. of 0106.31 & 0106.32)	5	Number of items	2361129				61970		4147913			4	Yes
2	H5	2019	2019	2019	6	1	1	Import	702	Singapore	SGP	699	India	IND								10639	Birds; live, other than birds of prey, Psittaciformes, ostriches and emus (Dromaius novaehollandiae)	5	Number of items	0				0		0			4	Yes
3	H2	2002	2002	2002	6	1	1	Import	702	Singapore	SGP	0	World	WLD								10639	Live birds (excl. of 0106.31 & 0106.32)	5	Number of items	48745				4469		299128			4	Yes
4	H2	2003	2003	2003	6	1	1	Import	702	Singapore	SGP	842	USA	USA								10639	Live birds (excl. of 0106.31 & 0106.32)	5	Number of items	1				83		511			6	Yes
5	H2	2004	2004	2004	6	1	1	Import	702	Singapore	SGP	842	USA	USA								10639	Live birds (excl. of 0106.31 & 0106.32)	5	Number of items	1				83		510			6	Yes
6	H5	2019	2019	2019	6	1	1	Import	702	Singapore	SGP	276	Germany	DEU								10639	Birds; live, other than birds of prey, Psittaciformes, ostriches and emus (Dromaius novaehollandiae)	5	Number of items	1				0		23			4	No
7	H2	2002	2002	2002	6	1	1	Import	702	Singapore	SGP	392	Japan	JPN								10639	Live birds (excl. of 0106.31 & 0106.32)	5	Number of items	2				3		207			4	Yes
8	H5	2019	2019	2019	6	1	1	Import	702	Singapore	SGP	826	United Kingdom	GBR								10639	Birds; live, other than birds of prey, Psittaciformes, ostriches and emus (Dromaius novaehollandiae)	5	Number of items	2				0		245			4	No
9	H4	2013	2013	2013	6	1	1	Import	702	Singapore	SGP	842	USA	USA								10639	Birds; live, other than birds of prey, Psittaciformes, ostriches and emus (Dromaius novaehollandiae)	5	Number of items	3				2		143			4	No
10	H5	2019	2019	2019	6	1	1	Import	702	Singapore	SGP	392	Japan	JPN								10639	Birds; live, other than birds of prey, Psittaciformes, ostriches and emus (Dromaius novaehollandiae)	5	Number of items	3				0		22			4	No
11	H3	2009	2009	2009	6	1	1	Import	702	Singapore	SGP	458	Malaysia	MYS								10639	Live birds (excl. of 0106.31 & 0106.32)	5	Number of items	4				2		113			4	No
12	H5	2018	2018	2018	6	1	1	Import	702	Singapore	SGP	328	Guyana	GUY								10639	Birds; live, other than birds of prey, Psittaciformes, ostriches and emus (Dromaius novaehollandiae)	5	Number of items	4				1		2475			4	No
13	H5	2018	2018	2018	6	1	1	Import	702	Singapore	SGP	392	Japan	JPN								10639	Birds; live, other than birds of prey, Psittaciformes, ostriches and emus (Dromaius novaehollandiae)	5	Number of items	4				1		2031			4	No
14	H5	2018	2018	2018	6	1	1	Import	702	Singapore	SGP	616	Poland	POL								10639	Birds; live, other than birds of prey, Psittaciformes, ostriches and emus (Dromaius novaehollandiae)	5	Number of items	4				1		1584			4	No
15	H5	2019	2019	2019	6	1	1	Import	702	Singapore	SGP	757	Switzerland	CHE								10639	Birds; live, other than birds of prey, Psittaciformes, ostriches and emus (Dromaius novaehollandiae)	5	Number of items	4				0		922			4	No
16	H5	2019	2019	2019	6	1	1	Import	702	Singapore	SGP	208	Denmark	DNK								10639	Birds; live, other than birds of prey, Psittaciformes, ostriches and emus (Dromaius novaehollandiae)	5	Number of items	4				0		112			4	No
17	H5	2019	2019	2019	6	1	1	Import	702	Singapore	SGP	251	France	FRA								10639	Birds; live, other than birds of prey, Psittaciformes, ostriches and emus (Dromaius novaehollandiae)	5	Number of items	5				0		57			4	No
18	H5	2019	2019	2019	6	1	1	Import	702	Singapore	SGP	328	Guyana	GUY								10639	Birds; live, other than birds of prey, Psittaciformes, ostriches and emus (Dromaius novaehollandiae)	5	Number of items	6				7		9099			4	No
19	H5	2018	2018	2018	6	1	1	Import	702	Singapore	SGP	826	United Kingdom	GBR								10639	Birds; live, other than birds of prey, Psittaciformes, ostriches and emus (Dromaius novaehollandiae)	5	Number of items	9				0		675			4	No
20	H4	2013	2013	2013	6	1	1	Import	702	Singapore	SGP	404	Kenya	KEN								10639	Birds; live, other than birds of prey, Psittaciformes, ostriches and emus (Dromaius novaehollandiae)	5	Number of items	10				138		8165			4	No
21	H4	2013	2013	2013	6	1	1	Import	702	Singapore	SGP	710	South Africa	ZAF								10639	Birds; live, other than birds of prey, Psittaciformes, ostriches and emus (Dromaius novaehollandiae)	5	Number of items	10				1		99			4	No
22	H2	2002	2002	2002	6	1	1	Import	344	China, Hong Kong SAR	HKG	842	USA	USA								10639	Live birds (excl. of 0106.31 & 0106.32)	5	Number of items	12				30		2000			4	Yes
23	H5	2018	2018	2018	6	1	1	Import	702	Singapore	SGP	180	Dem. Rep. of the Congo	COD								10639	Birds; live, other than birds of prey, Psittaciformes, ostriches and emus (Dromaius novaehollandiae)	5	Number of items	12				4		6871			4	No
24	H4	2014	2014	2014	6	1	1	Import	702	Singapore	SGP	328	Guyana	GUY								10639	Birds; live, other than birds of prey, Psittaciformes, ostriches and emus (Dromaius novaehollandiae)	5	Number of items	15				11		907			4	No
25	H2	2003	2003	2003	6	1	1	Import	702	Singapore	SGP	637	North America and Central America, nes									10639	Live birds (excl. of 0106.31 & 0106.32)	5	Number of items	16				303		1866			6	Yes
26	H2	2003	2003	2003	6	1	1	Import	702	Singapore	SGP	36	Australia	AUS								10639	Live birds (excl. of 0106.31 & 0106.32)	5	Number of items	16				104		641			6	Yes
27	H2	2003	2003	2003	6	1	1	Import	344	China, Hong Kong SAR	HKG	0	World	WLD								10639	Live birds (excl. of 0106.31 & 0106.32)	5	Number of items	1781194				51948		3517831			4	Yes
28	H4	2013	2013	2013	6	1	1	Import	702	Singapore	SGP	300	Greece	GRC								10639	Birds; live, other than birds of prey, Psittaciformes, ostriches and emus (Dromaius novaehollandiae)	5	Number of items	19				8		505			4	No
29	H2	2003	2003	2003	6	1	1	Import	702	Singapore	SGP	0	World	WLD								10639	Live birds (excl. of 0106.31 & 0106.32)	5	Number of items	799464				93307		574956			6	Yes
30	H4	2014	2014	2014	6	1	1	Import	702	Singapore	SGP	598	Papua New Guinea	PNG								10639	Birds; live, other than birds of prey, Psittaciformes, ostriches and emus (Dromaius novaehollandiae)	5	Number of items	20				39		3122			4	No
31	H5	2018	2018	2018	6	1	1	Import	702	Singapore	SGP	324	Guinea	GIN								10639	Birds; live, other than birds of prey, Psittaciformes, ostriches and emus (Dromaius novaehollandiae)	5	Number of items	22				4		6508			4	No
32	H2	2004	2004	2004	6	1	1	Import	702	Singapore	SGP	608	Philippines	PHL								10639	Live birds (excl. of 0106.31 & 0106.32)	5	Number of items	31				754		4648			6	Yes
33	H2	2002	2002	2002	6	1	1	Import	702	Singapore	SGP	800	Uganda	UGA								10639	Live birds (excl. of 0106.31 & 0106.32)	5	Number of items	54				201		13443			4	Yes
34	H4	2013	2013	2013	6	1	1	Import	702	Singapore	SGP	328	Guyana	GUY								10639	Birds; live, other than birds of prey, Psittaciformes, ostriches and emus (Dromaius novaehollandiae)	5	Number of items	60				37		2194			4	No
35	H5	2018	2018	2018	6	1	1	Import	702	Singapore	SGP	90	Solomon Isds	SLB								10639	Birds; live, other than birds of prey, Psittaciformes, ostriches and emus (Dromaius novaehollandiae)	5	Number of items	60				4		6112			4	No
36	H3	2011	2011	2011	6	1	1	Import	344	China, Hong Kong SAR	HKG	764	Thailand	THA								10639	Live birds (excl. of 0106.31 & 0106.32)	5	Number of items	71				254		22396			4	No
37	H3	2009	2009	2009	6	1	1	Import	344	China, Hong Kong SAR	HKG	842	USA	USA								10639	Live birds (excl. of 0106.31 & 0106.32)	5	Number of items	90				305		22318			4	No
38	H2	2002	2002	2002	6	1	1	Import	344	China, Hong Kong SAR	HKG	458	Malaysia	MYS								10639	Live birds (excl. of 0106.31 & 0106.32)	5	Number of items	95				59		3974			4	Yes
39	H4	2014	2014	2014	6	1	1	Import	702	Singapore	SGP	620	Portugal	PRT								10639	Birds; live, other than birds of prey, Psittaciformes, ostriches and emus (Dromaius novaehollandiae)	5	Number of items	95				46		3611			4	No
40	H2	2002	2002	2002	6	1	1	Import	702	Singapore	SGP	384	CÃ´te d'Ivoire	CIV								10639	Live birds (excl. of 0106.31 & 0106.32)	5	Number of items	100				8		504			4	Yes
41	H2	2004	2004	2004	6	1	1	Import	702	Singapore	SGP	276	Germany	DEU								10639	Live birds (excl. of 0106.31 & 0106.32)	5	Number of items	100				333		2050			6	Yes
42	H4	2014	2014	2014	6	1	1	Import	344	China, Hong Kong SAR	HKG	32	Argentina	ARG								10639	Birds; live, other than birds of prey, Psittaciformes, ostriches and emus (Dromaius novaehollandiae)	5	Number of items	100				739		45266			4	No
43	H2	2003	2003	2003	6	1	1	Import	702	Singapore	SGP	604	Peru	PER								10639	Live birds (excl. of 0106.31 & 0106.32)	5	Number of items	127				102		631			6	Yes
44	H2	2003	2003	2003	6	1	1	Import	344	China, Hong Kong SAR	HKG	528	Netherlands	NLD								10639	Live birds (excl. of 0106.31 & 0106.32)	5	Number of items	140				111		7524			4	Yes
45	H4	2013	2013	2013	6	1	1	Import	702	Singapore	SGP	56	Belgium	BEL								10639	Birds; live, other than birds of prey, Psittaciformes, ostriches and emus (Dromaius novaehollandiae)	5	Number of items	140				35		2086			4	No
46	H5	2019	2019	2019	6	1	1	Import	702	Singapore	SGP	528	Netherlands	NLD								10639	Birds; live, other than birds of prey, Psittaciformes, ostriches and emus (Dromaius novaehollandiae)	5	Number of items	170				126		147166			4	No
47	H2	2002	2002	2002	6	1	1	Import	702	Singapore	SGP	724	Spain	ESP								10639	Live birds (excl. of 0106.31 & 0106.32)	5	Number of items	180				28		1882			4	Yes
48	H2	2002	2002	2002	6	1	1	Import	344	China, Hong Kong SAR	HKG	56	Belgium	BEL								10639	Live birds (excl. of 0106.31 & 0106.32)	5	Number of items	188				36		2410			4	Yes
49	H3	2011	2011	2011	6	1	1	Import	344	China, Hong Kong SAR	HKG	180	Dem. Rep. of the Congo	COD								10639	Live birds (excl. of 0106.31 & 0106.32)	5	Number of items	200				76		6680			4	No
50	H5	2018	2018	2018	6	1	1	Import	702	Singapore	SGP	686	Senegal	SEN								10639	Birds; live, other than birds of prey, Psittaciformes, ostriches and emus (Dromaius novaehollandiae)	5	Number of items	200				0		817			4	No
51	H5	2019	2019	2019	6	1	1	Import	344	China, Hong Kong SAR	HKG	180	Dem. Rep. of the Congo	COD								10639	Birds; live, other than birds of prey, Psittaciformes, ostriches and emus (Dromaius novaehollandiae)	5	Number of items	200				2		2986			4	No
52	H2	2002	2002	2002	6	1	1	Import	702	Singapore	SGP	740	Suriname	SUR								10639	Live birds (excl. of 0106.31 & 0106.32)	5	Number of items	249				98		6559			4	Yes
53	H2	2004	2004	2004	6	1	1	Import	702	Singapore	SGP	364	Iran	IRN								10639	Live birds (excl. of 0106.31 & 0106.32)	5	Number of items	266				68		420			6	Yes
54	H2	2004	2004	2004	6	1	1	Import	702	Singapore	SGP	480	Mauritius	MUS								10639	Live birds (excl. of 0106.31 & 0106.32)	5	Number of items	280				570		3510			6	Yes
55	H3	2009	2009	2009	6	1	1	Import	702	Singapore	SGP	724	Spain	ESP								10639	Live birds (excl. of 0106.31 & 0106.32)	5	Number of items	288				118		8612			4	No
56	H3	2011	2011	2011	6	1	1	Import	344	China, Hong Kong SAR	HKG	710	South Africa	ZAF								10639	Live birds (excl. of 0106.31 & 0106.32)	5	Number of items	291				258		22713			4	No
57	H2	2004	2004	2004	6	1	1	Import	344	China, Hong Kong SAR	HKG	0	World	WLD								10639	Live birds (excl. of 0106.31 & 0106.32)	5	Number of items	872519						1651382			0	Yes
58	H2	2002	2002	2002	6	1	1	Import	344	China, Hong Kong SAR	HKG	156	China	CHN								10639	Live birds (excl. of 0106.31 & 0106.32)	5	Number of items	2333679				57889		3874741			4	Yes
59	H2	2004	2004	2004	6	1	1	Import	702	Singapore	SGP	0	World	WLD								10639	Live birds (excl. of 0106.31 & 0106.32)	5	Number of items	313496				47763		294316			6	Yes
60	H5	2019	2019	2019	6	1	1	Import	702	Singapore	SGP	620	Portugal	PRT								10639	Birds; live, other than birds of prey, Psittaciformes, ostriches and emus (Dromaius novaehollandiae)	5	Number of items	296				162		188267			4	No
61	H2	2004	2004	2004	6	1	1	Import	344	China, Hong Kong SAR	HKG	458	Malaysia	MYS								10639	Live birds (excl. of 0106.31 & 0106.32)	5	Number of items	2548						71537			0	Yes
62	H2	2003	2003	2003	6	1	1	Import	702	Singapore	SGP	724	Spain	ESP								10639	Live birds (excl. of 0106.31 & 0106.32)	5	Number of items	300				514		3170			6	Yes
63	H2	2004	2004	2004	6	1	1	Import	344	China, Hong Kong SAR	HKG	710	South Africa	ZAF								10639	Live birds (excl. of 0106.31 & 0106.32)	5	Number of items	6230						36852			0	Yes
64	H2	2003	2003	2003	6	1	1	Import	344	China, Hong Kong SAR	HKG	724	Spain	ESP								10639	Live birds (excl. of 0106.31 & 0106.32)	5	Number of items	300				33		2215			4	Yes
65	H4	2013	2013	2013	6	1	1	Import	702	Singapore	SGP	860	Uzbekistan	UZB								10639	Birds; live, other than birds of prey, Psittaciformes, ostriches and emus (Dromaius novaehollandiae)	5	Number of items	300				34		2049			4	No
66	H5	2018	2018	2018	6	1	1	Import	344	China, Hong Kong SAR	HKG	180	Dem. Rep. of the Congo	COD								10639	Birds; live, other than birds of prey, Psittaciformes, ostriches and emus (Dromaius novaehollandiae)	5	Number of items	300				3		4477			4	No
67	H2	2004	2004	2004	6	1	1	Import	702	Singapore	SGP	586	Pakistan	PAK								10639	Live birds (excl. of 0106.31 & 0106.32)	5	Number of items	325				254		1565			6	Yes
68	H3	2011	2011	2011	6	1	1	Import	344	China, Hong Kong SAR	HKG	328	Guyana	GUY								10639	Live birds (excl. of 0106.31 & 0106.32)	5	Number of items	395				329		29035			4	No
69	H2	2004	2004	2004	6	1	1	Import	344	China, Hong Kong SAR	HKG	528	Netherlands	NLD								10639	Live birds (excl. of 0106.31 & 0106.32)	5	Number of items	1370						11448			0	Yes
70	H2	2004	2004	2004	6	1	1	Import	344	China, Hong Kong SAR	HKG	702	Singapore	SGP								10639	Live birds (excl. of 0106.31 & 0106.32)	5	Number of items	400						10015			0	Yes
71	H2	2003	2003	2003	6	1	1	Import	702	Singapore	SGP	568	Other Europe, nes									10639	Live birds (excl. of 0106.31 & 0106.32)	5	Number of items	400				432		2660			6	Yes
72	H2	2004	2004	2004	6	1	1	Import	344	China, Hong Kong SAR	HKG	360	Indonesia	IDN								10639	Live birds (excl. of 0106.31 & 0106.32)	5	Number of items	530						8988			0	Yes
73	H2	2004	2004	2004	6	1	1	Import	344	China, Hong Kong SAR	HKG	508	Mozambique	MOZ								10639	Live birds (excl. of 0106.31 & 0106.32)	5	Number of items	544						8474			0	Yes
74	H2	2002	2002	2002	6	1	1	Import	702	Singapore	SGP	90	Solomon Isds	SLB								10639	Live birds (excl. of 0106.31 & 0106.32)	5	Number of items	407				134		8953			4	Yes
75	H3	2009	2009	2009	6	1	1	Import	702	Singapore	SGP	56	Belgium	BEL								10639	Live birds (excl. of 0106.31 & 0106.32)	5	Number of items	419				318		23285			4	No
76	H2	2004	2004	2004	6	1	1	Import	344	China, Hong Kong SAR	HKG	56	Belgium	BEL								10639	Live birds (excl. of 0106.31 & 0106.32)	5	Number of items	242						7845			0	Yes
77	H2	2004	2004	2004	6	1	1	Import	702	Singapore	SGP	430	Liberia	LBR								10639	Live birds (excl. of 0106.31 & 0106.32)	5	Number of items	420				2405		14819			6	Yes
78	H5	2018	2018	2018	6	1	1	Import	702	Singapore	SGP	842	USA	USA								10639	Birds; live, other than birds of prey, Psittaciformes, ostriches and emus (Dromaius novaehollandiae)	5	Number of items	420				1		2074			4	No
79	H3	2009	2009	2009	6	1	1	Import	344	China, Hong Kong SAR	HKG	834	United Rep. of Tanzania	TZA								10639	Live birds (excl. of 0106.31 & 0106.32)	5	Number of items	450				48		3481			4	No
80	H2	2003	2003	2003	6	1	1	Import	344	China, Hong Kong SAR	HKG	458	Malaysia	MYS								10639	Live birds (excl. of 0106.31 & 0106.32)	5	Number of items	460				215		14584			4	Yes
81	H2	2004	2004	2004	6	1	1	Import	702	Singapore	SGP	56	Belgium	BEL								10639	Live birds (excl. of 0106.31 & 0106.32)	5	Number of items	474				1981		12205			6	Yes
82	H2	2004	2004	2004	6	1	1	Import	702	Singapore	SGP	568	Other Europe, nes									10639	Live birds (excl. of 0106.31 & 0106.32)	5	Number of items	480				742		4571			6	Yes
83	H2	2003	2003	2003	6	1	1	Import	702	Singapore	SGP	231	Ethiopia	ETH								10639	Live birds (excl. of 0106.31 & 0106.32)	5	Number of items	500				292		1800			6	Yes
84	H2	2005	2005	2005	6	1	1	Import	344	China, Hong Kong SAR	HKG	0	World	WLD								10639	Live birds (excl. of 0106.31 & 0106.32)	5	Number of items	1355173						2309415			0	Yes
85	H2	2003	2003	2003	6	1	1	Import	344	China, Hong Kong SAR	HKG	156	China	CHN								10639	Live birds (excl. of 0106.31 & 0106.32)	5	Number of items	1763779				48483		3283203			4	Yes
86	H2	2005	2005	2005	6	1	1	Import	702	Singapore	SGP	0	World	WLD								10639	Live birds (excl. of 0106.31 & 0106.32)	5	Number of items	150599						156700			0	Yes
87	H2	2005	2005	2005	6	1	1	Import	344	China, Hong Kong SAR	HKG	710	South Africa	ZAF								10639	Live birds (excl. of 0106.31 & 0106.32)	5	Number of items	6990						37131			0	Yes
88	H2	2005	2005	2005	6	1	1	Import	702	Singapore	SGP	699	India	IND								10639	Live birds (excl. of 0106.31 & 0106.32)	5	Number of items	103620						37069			0	Yes
89	H2	2005	2005	2005	6	1	1	Import	344	China, Hong Kong SAR	HKG	56	Belgium	BEL								10639	Live birds (excl. of 0106.31 & 0106.32)	5	Number of items	737						31971			0	Yes
90	H2	2005	2005	2005	6	1	1	Import	702	Singapore	SGP	490	Other Asia, nes									10639	Live birds (excl. of 0106.31 & 0106.32)	5	Number of items	33566						29955			0	Yes
91	H2	2005	2005	2005	6	1	1	Import	702	Singapore	SGP	528	Netherlands	NLD								10639	Live birds (excl. of 0106.31 & 0106.32)	5	Number of items	509						22835			0	Yes
92	H2	2005	2005	2005	6	1	1	Import	702	Singapore	SGP	834	United Rep. of Tanzania	TZA								10639	Live birds (excl. of 0106.31 & 0106.32)	5	Number of items	4797						19999			0	Yes
93	H2	2005	2005	2005	6	1	1	Import	702	Singapore	SGP	90	Solomon Isds	SLB								10639	Live birds (excl. of 0106.31 & 0106.32)	5	Number of items	1100						15339			0	Yes
94	H2	2005	2005	2005	6	1	1	Import	702	Singapore	SGP	430	Liberia	LBR								10639	Live birds (excl. of 0106.31 & 0106.32)	5	Number of items	1430						14703			0	Yes
95	H2	2005	2005	2005	6	1	1	Import	344	China, Hong Kong SAR	HKG	458	Malaysia	MYS								10639	Live birds (excl. of 0106.31 & 0106.32)	5	Number of items	300						10697			0	Yes
96	H2	2005	2005	2005	6	1	1	Import	702	Singapore	SGP	324	Guinea	GIN								10639	Live birds (excl. of 0106.31 & 0106.32)	5	Number of items	3981						8273			0	Yes
97	H2	2005	2005	2005	6	1	1	Import	344	China, Hong Kong SAR	HKG	508	Mozambique	MOZ								10639	Live birds (excl. of 0106.31 & 0106.32)	5	Number of items	650						6879			0	Yes
98	H2	2005	2005	2005	6	1	1	Import	702	Singapore	SGP	508	Mozambique	MOZ								10639	Live birds (excl. of 0106.31 & 0106.32)	5	Number of items	1340						4780			0	Yes
99	H2	2005	2005	2005	6	1	1	Import	702	Singapore	SGP	637	North America and Central America, nes									10639	Live birds (excl. of 0106.31 & 0106.32)	5	Number of items	21						2656			0	Yes
100	H2	2005	2005	2005	6	1	1	Import	702	Singapore	SGP	56	Belgium	BEL								10639	Live birds (excl. of 0106.31 & 0106.32)	5	Number of items	15						529			0	Yes
101	H2	2005	2005	2005	6	1	1	Import	702	Singapore	SGP	764	Thailand	THA								10639	Live birds (excl. of 0106.31 & 0106.32)	5	Number of items	210						480			0	Yes
102	H2	2005	2005	2005	6	1	1	Import	702	Singapore	SGP	384	CÃ´te d'Ivoire	CIV								10639	Live birds (excl. of 0106.31 & 0106.32)	5	Number of items	10						82			0	Yes
103	H2	2006	2006	2006	6	1	1	Import	344	China, Hong Kong SAR	HKG	0	World	WLD								10639	Live birds (excl. of 0106.31 & 0106.32)	5	Number of items	1151140						1829054			0	Yes
104	H2	2004	2004	2004	6	1	1	Import	344	China, Hong Kong SAR	HKG	156	China	CHN								10639	Live birds (excl. of 0106.31 & 0106.32)	5	Number of items	860655						1496223			0	Yes
105	H2	2006	2006	2006	6	1	1	Import	702	Singapore	SGP	0	World	WLD								10639	Live birds (excl. of 0106.31 & 0106.32)	5	Number of items	53308						128273			0	Yes
106	H2	2006	2006	2006	6	1	1	Import	702	Singapore	SGP	490	Other Asia, nes									10639	Live birds (excl. of 0106.31 & 0106.32)	5	Number of items	35331						58480			0	No
107	H2	2006	2006	2006	6	1	1	Import	702	Singapore	SGP	834	United Rep. of Tanzania	TZA								10639	Live birds (excl. of 0106.31 & 0106.32)	5	Number of items	7708						21192			0	No
108	H2	2006	2006	2006	6	1	1	Import	702	Singapore	SGP	328	Guyana	GUY								10639	Live birds (excl. of 0106.31 & 0106.32)	5	Number of items	71						19918			0	No
109	H2	2006	2006	2006	6	1	1	Import	702	Singapore	SGP	324	Guinea	GIN								10639	Live birds (excl. of 0106.31 & 0106.32)	5	Number of items	7560						17563			0	No
110	H2	2006	2006	2006	6	1	1	Import	344	China, Hong Kong SAR	HKG	710	South Africa	ZAF								10639	Live birds (excl. of 0106.31 & 0106.32)	5	Number of items	1700						11494			0	No
111	H2	2006	2006	2006	6	1	1	Import	344	China, Hong Kong SAR	HKG	458	Malaysia	MYS								10639	Live birds (excl. of 0106.31 & 0106.32)	5	Number of items	670						8484			0	No
112	H2	2006	2006	2006	6	1	1	Import	702	Singapore	SGP	724	Spain	ESP								10639	Live birds (excl. of 0106.31 & 0106.32)	5	Number of items	400						6050			0	No
113	H2	2006	2006	2006	6	1	1	Import	344	China, Hong Kong SAR	HKG	56	Belgium	BEL								10639	Live birds (excl. of 0106.31 & 0106.32)	5	Number of items	40						2575			0	No
114	H2	2006	2006	2006	6	1	1	Import	702	Singapore	SGP	637	North America and Central America, nes									10639	Live birds (excl. of 0106.31 & 0106.32)	5	Number of items	8						2047			0	No
115	H2	2006	2006	2006	6	1	1	Import	702	Singapore	SGP	699	India	IND								10639	Live birds (excl. of 0106.31 & 0106.32)	5	Number of items	2050						1962			0	No
116	H2	2006	2006	2006	6	1	1	Import	702	Singapore	SGP	528	Netherlands	NLD								10639	Live birds (excl. of 0106.31 & 0106.32)	5	Number of items	180						1060			0	No
117	H3	2007	2007	2007	6	1	1	Import	344	China, Hong Kong SAR	HKG	0	World	WLD								10639	Live birds (excl. of 0106.31 & 0106.32)	5	Number of items	1275496						2117996			0	Yes
118	H2	2005	2005	2005	6	1	1	Import	344	China, Hong Kong SAR	HKG	156	China	CHN								10639	Live birds (excl. of 0106.31 & 0106.32)	5	Number of items	1346496						2222737			0	Yes
119	H3	2007	2007	2007	6	1	1	Import	702	Singapore	SGP	0	World	WLD								10639	Live birds (excl. of 0106.31 & 0106.32)	5	Number of items	80458						220231			0	Yes
120	H3	2007	2007	2007	6	1	1	Import	702	Singapore	SGP	490	Other Asia, nes									10639	Live birds (excl. of 0106.31 & 0106.32)	5	Number of items	41904						75036			0	No
121	H3	2007	2007	2007	6	1	1	Import	702	Singapore	SGP	834	United Rep. of Tanzania	TZA								10639	Live birds (excl. of 0106.31 & 0106.32)	5	Number of items	19571						46748			0	No
122	H3	2007	2007	2007	6	1	1	Import	702	Singapore	SGP	528	Netherlands	NLD								10639	Live birds (excl. of 0106.31 & 0106.32)	5	Number of items	593						43051			0	No
123	H3	2007	2007	2007	6	1	1	Import	702	Singapore	SGP	710	South Africa	ZAF								10639	Live birds (excl. of 0106.31 & 0106.32)	5	Number of items	650						18909			0	No
124	H3	2007	2007	2007	6	1	1	Import	344	China, Hong Kong SAR	HKG	458	Malaysia	MYS								10639	Live birds (excl. of 0106.31 & 0106.32)	5	Number of items	1560						14421			0	No
125	H3	2007	2007	2007	6	1	1	Import	702	Singapore	SGP	324	Guinea	GIN								10639	Live birds (excl. of 0106.31 & 0106.32)	5	Number of items	8485						12788			0	No
126	H3	2007	2007	2007	6	1	1	Import	702	Singapore	SGP	577	Other Africa, nes									10639	Live birds (excl. of 0106.31 & 0106.32)	5	Number of items	5700						12657			0	No
127	H3	2007	2007	2007	6	1	1	Import	344	China, Hong Kong SAR	HKG	508	Mozambique	MOZ								10639	Live birds (excl. of 0106.31 & 0106.32)	5	Number of items	2790						12306			0	No
128	H3	2007	2007	2007	6	1	1	Import	344	China, Hong Kong SAR	HKG	710	South Africa	ZAF								10639	Live birds (excl. of 0106.31 & 0106.32)	5	Number of items	446						6104			0	No
129	H3	2007	2007	2007	6	1	1	Import	702	Singapore	SGP	608	Philippines	PHL								10639	Live birds (excl. of 0106.31 & 0106.32)	5	Number of items	436						5280			0	No
130	H3	2007	2007	2007	6	1	1	Import	702	Singapore	SGP	120	Cameroon	CMR								10639	Live birds (excl. of 0106.31 & 0106.32)	5	Number of items	2000						4072			0	No
131	H3	2007	2007	2007	6	1	1	Import	344	China, Hong Kong SAR	HKG	56	Belgium	BEL								10639	Live birds (excl. of 0106.31 & 0106.32)	5	Number of items	60						1923			0	No
132	H3	2007	2007	2007	6	1	1	Import	702	Singapore	SGP	328	Guyana	GUY								10639	Live birds (excl. of 0106.31 & 0106.32)	5	Number of items	1119						1690			0	No
133	H3	2008	2008	2008	6	1	1	Import	344	China, Hong Kong SAR	HKG	0	World	WLD								10639	Live birds (excl. of 0106.31 & 0106.32)	5	Number of items	975261						1961286			0	Yes
134	H2	2006	2006	2006	6	1	1	Import	344	China, Hong Kong SAR	HKG	156	China	CHN								10639	Live birds (excl. of 0106.31 & 0106.32)	5	Number of items	1148730						1806502			0	Yes
135	H3	2008	2008	2008	6	1	1	Import	702	Singapore	SGP	0	World	WLD								10639	Live birds (excl. of 0106.31 & 0106.32)	5	Number of items	96487						206876			0	Yes
136	H3	2008	2008	2008	6	1	1	Import	702	Singapore	SGP	490	Other Asia, nes									10639	Live birds (excl. of 0106.31 & 0106.32)	5	Number of items	75291						95890			0	No
137	H3	2008	2008	2008	6	1	1	Import	344	China, Hong Kong SAR	HKG	458	Malaysia	MYS								10639	Live birds (excl. of 0106.31 & 0106.32)	5	Number of items	3858						40110			0	No
138	H3	2008	2008	2008	6	1	1	Import	702	Singapore	SGP	834	United Rep. of Tanzania	TZA								10639	Live birds (excl. of 0106.31 & 0106.32)	5	Number of items	9458						32991			0	No
139	H3	2008	2008	2008	6	1	1	Import	344	China, Hong Kong SAR	HKG	508	Mozambique	MOZ								10639	Live birds (excl. of 0106.31 & 0106.32)	5	Number of items	3100						23523			0	No
140	H3	2008	2008	2008	6	1	1	Import	702	Singapore	SGP	710	South Africa	ZAF								10639	Live birds (excl. of 0106.31 & 0106.32)	5	Number of items	320						21331			0	No
141	H3	2008	2008	2008	6	1	1	Import	702	Singapore	SGP	577	Other Africa, nes									10639	Live birds (excl. of 0106.31 & 0106.32)	5	Number of items	4200						17652			0	No
142	H3	2008	2008	2008	6	1	1	Import	344	China, Hong Kong SAR	HKG	710	South Africa	ZAF								10639	Live birds (excl. of 0106.31 & 0106.32)	5	Number of items	3570						17559			0	No
143	H3	2008	2008	2008	6	1	1	Import	344	China, Hong Kong SAR	HKG	834	United Rep. of Tanzania	TZA								10639	Live birds (excl. of 0106.31 & 0106.32)	5	Number of items	3313						17099			0	No
144	H3	2008	2008	2008	6	1	1	Import	702	Singapore	SGP	56	Belgium	BEL								10639	Live birds (excl. of 0106.31 & 0106.32)	5	Number of items	200						14136			0	No
145	H3	2008	2008	2008	6	1	1	Import	344	China, Hong Kong SAR	HKG	324	Guinea	GIN								10639	Live birds (excl. of 0106.31 & 0106.32)	5	Number of items	3100						11329			0	No
146	H3	2008	2008	2008	6	1	1	Import	702	Singapore	SGP	180	Dem. Rep. of the Congo	COD								10639	Live birds (excl. of 0106.31 & 0106.32)	5	Number of items	5098						11315			0	No
147	H3	2008	2008	2008	6	1	1	Import	702	Singapore	SGP	324	Guinea	GIN								10639	Live birds (excl. of 0106.31 & 0106.32)	5	Number of items	810						7005			0	No
148	H3	2008	2008	2008	6	1	1	Import	344	China, Hong Kong SAR	HKG	842	USA	USA								10639	Live birds (excl. of 0106.31 & 0106.32)	5	Number of items	5						3967			0	No
149	H3	2008	2008	2008	6	1	1	Import	702	Singapore	SGP	624	Guinea-Bissau	GNB								10639	Live birds (excl. of 0106.31 & 0106.32)	5	Number of items	1000						3920			0	No
150	H3	2008	2008	2008	6	1	1	Import	702	Singapore	SGP	608	Philippines	PHL								10639	Live birds (excl. of 0106.31 & 0106.32)	5	Number of items	110						2635			0	No
151	H3	2009	2009	2009	6	1	1	Import	344	China, Hong Kong SAR	HKG	0	World	WLD								10639	Live birds (excl. of 0106.31 & 0106.32)	5	Number of items	870453				29091		2127223			4	Yes
152	H5	2018	2018	2018	6	1	1	Import	702	Singapore	SGP	528	Netherlands	NLD								10639	Birds; live, other than birds of prey, Psittaciformes, ostriches and emus (Dromaius novaehollandiae)	5	Number of items	518				1		2356			4	No
153	H3	2009	2009	2009	6	1	1	Import	702	Singapore	SGP	0	World	WLD								10639	Live birds (excl. of 0106.31 & 0106.32)	5	Number of items	110624				3735		273124			4	Yes
154	H3	2011	2011	2011	6	1	1	Import	344	China, Hong Kong SAR	HKG	178	Congo	COG								10639	Live birds (excl. of 0106.31 & 0106.32)	5	Number of items	535				626		55242			4	No
155	H3	2009	2009	2009	6	1	1	Import	702	Singapore	SGP	508	Mozambique	MOZ								10639	Live birds (excl. of 0106.31 & 0106.32)	5	Number of items	560				17		1254			4	No
156	H5	2018	2018	2018	6	1	1	Import	702	Singapore	SGP	620	Portugal	PRT								10639	Birds; live, other than birds of prey, Psittaciformes, ostriches and emus (Dromaius novaehollandiae)	5	Number of items	568				69		102048			4	No
157	H4	2014	2014	2014	6	1	1	Import	702	Singapore	SGP	860	Uzbekistan	UZB								10639	Birds; live, other than birds of prey, Psittaciformes, ostriches and emus (Dromaius novaehollandiae)	5	Number of items	590				55		4323			4	No
158	H4	2013	2013	2013	6	1	1	Import	702	Singapore	SGP	608	Philippines	PHL								10639	Birds; live, other than birds of prey, Psittaciformes, ostriches and emus (Dromaius novaehollandiae)	5	Number of items	616				962		56604			4	No
159	H5	2019	2019	2019	6	1	1	Import	702	Singapore	SGP	686	Senegal	SEN								10639	Birds; live, other than birds of prey, Psittaciformes, ostriches and emus (Dromaius novaehollandiae)	5	Number of items	640				1		1934			4	No
160	H2	2003	2003	2003	6	1	1	Import	344	China, Hong Kong SAR	HKG	508	Mozambique	MOZ								10639	Live birds (excl. of 0106.31 & 0106.32)	5	Number of items	750				66		4494			4	Yes
161	H2	2003	2003	2003	6	1	1	Import	344	China, Hong Kong SAR	HKG	56	Belgium	BEL								10639	Live birds (excl. of 0106.31 & 0106.32)	5	Number of items	760				329		22277			4	Yes
162	H2	2003	2003	2003	6	1	1	Import	702	Singapore	SGP	56	Belgium	BEL								10639	Live birds (excl. of 0106.31 & 0106.32)	5	Number of items	768				2745		16912			6	Yes
163	H2	2002	2002	2002	6	1	1	Import	702	Singapore	SGP	324	Guinea	GIN								10639	Live birds (excl. of 0106.31 & 0106.32)	5	Number of items	800				30		2027			4	Yes
164	H5	2019	2019	2019	6	1	1	Import	344	China, Hong Kong SAR	HKG	324	Guinea	GIN								10639	Birds; live, other than birds of prey, Psittaciformes, ostriches and emus (Dromaius novaehollandiae)	5	Number of items	800				5		6329			4	No
165	H2	2003	2003	2003	6	1	1	Import	702	Singapore	SGP	528	Netherlands	NLD								10639	Live birds (excl. of 0106.31 & 0106.32)	5	Number of items	925				2191		13502			6	Yes
166	H3	2009	2009	2009	6	1	1	Import	702	Singapore	SGP	608	Philippines	PHL								10639	Live birds (excl. of 0106.31 & 0106.32)	5	Number of items	927				123		9030			4	No
167	H5	2018	2018	2018	6	1	1	Import	702	Singapore	SGP	608	Philippines	PHL								10639	Birds; live, other than birds of prey, Psittaciformes, ostriches and emus (Dromaius novaehollandiae)	5	Number of items	935				2		4024			4	No
168	H2	2003	2003	2003	6	1	1	Import	702	Singapore	SGP	508	Mozambique	MOZ								10639	Live birds (excl. of 0106.31 & 0106.32)	5	Number of items	990				339		2088			6	Yes
169	H3	2009	2009	2009	6	1	1	Import	702	Singapore	SGP	598	Papua New Guinea	PNG								10639	Live birds (excl. of 0106.31 & 0106.32)	5	Number of items	1000				49		3568			4	No
170	H4	2013	2013	2013	6	1	1	Import	702	Singapore	SGP	528	Netherlands	NLD								10639	Birds; live, other than birds of prey, Psittaciformes, ostriches and emus (Dromaius novaehollandiae)	5	Number of items	1004				39		2338			4	No
171	H3	2010	2010	2010	6	1	1	Import	344	China, Hong Kong SAR	HKG	0	World	WLD								10639	Live birds (excl. of 0106.31 & 0106.32)	5	Number of items	930761						2245413			0	Yes
172	H3	2007	2007	2007	6	1	1	Import	344	China, Hong Kong SAR	HKG	156	China	CHN								10639	Live birds (excl. of 0106.31 & 0106.32)	5	Number of items	1270640						2083243			0	Yes
173	H3	2010	2010	2010	6	1	1	Import	702	Singapore	SGP	0	World	WLD								10639	Live birds (excl. of 0106.31 & 0106.32)	5	Number of items	47596						210842			4	Yes
174	H3	2010	2010	2010	6	1	1	Import	702	Singapore	SGP	710	South Africa	ZAF								10639	Live birds (excl. of 0106.31 & 0106.32)	5	Number of items	9029						73285			4	No
175	H3	2010	2010	2010	6	1	1	Import	702	Singapore	SGP	324	Guinea	GIN								10639	Live birds (excl. of 0106.31 & 0106.32)	5	Number of items	11292						53224			4	No
176	H3	2010	2010	2010	6	1	1	Import	344	China, Hong Kong SAR	HKG	508	Mozambique	MOZ								10639	Live birds (excl. of 0106.31 & 0106.32)	5	Number of items	7930						37687			0	No
177	H3	2010	2010	2010	6	1	1	Import	344	China, Hong Kong SAR	HKG	710	South Africa	ZAF								10639	Live birds (excl. of 0106.31 & 0106.32)	5	Number of items	549						30248			0	No
178	H3	2010	2010	2010	6	1	1	Import	344	China, Hong Kong SAR	HKG	458	Malaysia	MYS								10639	Live birds (excl. of 0106.31 & 0106.32)	5	Number of items	1585						28528			0	No
179	H3	2010	2010	2010	6	1	1	Import	702	Singapore	SGP	834	United Rep. of Tanzania	TZA								10639	Live birds (excl. of 0106.31 & 0106.32)	5	Number of items	13885						25685			4	No
180	H3	2010	2010	2010	6	1	1	Import	702	Singapore	SGP	56	Belgium	BEL								10639	Live birds (excl. of 0106.31 & 0106.32)	5	Number of items	600						19978			4	No
181	H3	2010	2010	2010	6	1	1	Import	344	China, Hong Kong SAR	HKG	178	Congo	COG								10639	Live birds (excl. of 0106.31 & 0106.32)	5	Number of items	550						13772			0	No
182	H3	2010	2010	2010	6	1	1	Import	344	China, Hong Kong SAR	HKG	842	USA	USA								10639	Live birds (excl. of 0106.31 & 0106.32)	5	Number of items	115						10040			0	No
183	H3	2010	2010	2010	6	1	1	Import	702	Singapore	SGP	508	Mozambique	MOZ								10639	Live birds (excl. of 0106.31 & 0106.32)	5	Number of items	4280						9138			4	No
184	H3	2010	2010	2010	6	1	1	Import	702	Singapore	SGP	577	Other Africa, nes									10639	Live birds (excl. of 0106.31 & 0106.32)	5	Number of items	2800						8584			4	No
185	H3	2010	2010	2010	6	1	1	Import	702	Singapore	SGP	608	Philippines	PHL								10639	Live birds (excl. of 0106.31 & 0106.32)	5	Number of items	590						8560			4	No
186	H3	2010	2010	2010	6	1	1	Import	344	China, Hong Kong SAR	HKG	324	Guinea	GIN								10639	Live birds (excl. of 0106.31 & 0106.32)	5	Number of items	2120						8160			0	No
187	H3	2010	2010	2010	6	1	1	Import	702	Singapore	SGP	490	Other Asia, nes									10639	Live birds (excl. of 0106.31 & 0106.32)	5	Number of items	4185						7738			4	No
188	H3	2010	2010	2010	6	1	1	Import	344	China, Hong Kong SAR	HKG	466	Mali	MLI								10639	Live birds (excl. of 0106.31 & 0106.32)	5	Number of items	200						5020			0	No
189	H3	2010	2010	2010	6	1	1	Import	344	China, Hong Kong SAR	HKG	56	Belgium	BEL								10639	Live birds (excl. of 0106.31 & 0106.32)	5	Number of items	30						2973			0	No
190	H3	2010	2010	2010	6	1	1	Import	702	Singapore	SGP	392	Japan	JPN								10639	Live birds (excl. of 0106.31 & 0106.32)	5	Number of items	228						1904			4	No
191	H3	2010	2010	2010	6	1	1	Import	702	Singapore	SGP	528	Netherlands	NLD								10639	Live birds (excl. of 0106.31 & 0106.32)	5	Number of items	204						1445			4	No
192	H3	2010	2010	2010	6	1	1	Import	702	Singapore	SGP	48	Bahrain	BHR								10639	Live birds (excl. of 0106.31 & 0106.32)	5	Number of items	500						904			4	No
193	H3	2010	2010	2010	6	1	1	Import	702	Singapore	SGP	637	North America and Central America, nes									10639	Live birds (excl. of 0106.31 & 0106.32)	5	Number of items	1						340			4	No
194	H3	2010	2010	2010	6	1	1	Import	702	Singapore	SGP	300	Greece	GRC								10639	Live birds (excl. of 0106.31 & 0106.32)	5	Number of items	2						52			4	No
195	H3	2011	2011	2011	6	1	1	Import	344	China, Hong Kong SAR	HKG	0	World	WLD								10639	Live birds (excl. of 0106.31 & 0106.32)	5	Number of items	709149				19482		1717873			4	Yes
196	H2	2002	2002	2002	6	1	1	Import	702	Singapore	SGP	56	Belgium	BEL								10639	Live birds (excl. of 0106.31 & 0106.32)	5	Number of items	1020				241		16105			4	Yes
197	H3	2011	2011	2011	6	1	1	Import	702	Singapore	SGP	0	World	WLD								10639	Live birds (excl. of 0106.31 & 0106.32)	5	Number of items	79833						273004			4	Yes
198	H3	2011	2011	2011	6	1	1	Import	702	Singapore	SGP	324	Guinea	GIN								10639	Live birds (excl. of 0106.31 & 0106.32)	5	Number of items	19534						66114			4	No
199	H2	2003	2003	2003	6	1	1	Import	702	Singapore	SGP	490	Other Asia, nes									10639	Live birds (excl. of 0106.31 & 0106.32)	5	Number of items	1147				2368		14592			6	Yes
200	H3	2011	2011	2011	6	1	1	Import	702	Singapore	SGP	508	Mozambique	MOZ								10639	Live birds (excl. of 0106.31 & 0106.32)	5	Number of items	23290						46473			4	No
201	H3	2011	2011	2011	6	1	1	Import	702	Singapore	SGP	56	Belgium	BEL								10639	Live birds (excl. of 0106.31 & 0106.32)	5	Number of items	950						35511			4	No
202	H5	2019	2019	2019	6	1	1	Import	702	Singapore	SGP	422	Lebanon	LBN								10639	Birds; live, other than birds of prey, Psittaciformes, ostriches and emus (Dromaius novaehollandiae)	5	Number of items	1150				2		2561			4	No
203	H4	2014	2014	2014	6	1	1	Import	702	Singapore	SGP	528	Netherlands	NLD								10639	Birds; live, other than birds of prey, Psittaciformes, ostriches and emus (Dromaius novaehollandiae)	5	Number of items	1162				103		8073			4	No
204	H3	2011	2011	2011	6	1	1	Import	702	Singapore	SGP	834	United Rep. of Tanzania	TZA								10639	Live birds (excl. of 0106.31 & 0106.32)	5	Number of items	24380						28358			4	No
205	H2	2004	2004	2004	6	1	1	Import	702	Singapore	SGP	528	Netherlands	NLD								10639	Live birds (excl. of 0106.31 & 0106.32)	5	Number of items	1187				6747		41575			6	Yes
206	H3	2011	2011	2011	6	1	1	Import	702	Singapore	SGP	710	South Africa	ZAF								10639	Live birds (excl. of 0106.31 & 0106.32)	5	Number of items	2865						24624			4	No
207	H5	2018	2018	2018	6	1	1	Import	344	China, Hong Kong SAR	HKG	710	South Africa	ZAF								10639	Birds; live, other than birds of prey, Psittaciformes, ostriches and emus (Dromaius novaehollandiae)	5	Number of items	1204				2		3821			4	No
208	H2	2002	2002	2002	6	1	1	Import	702	Singapore	SGP	490	Other Asia, nes									10639	Live birds (excl. of 0106.31 & 0106.32)	5	Number of items	1241				115		7721			4	Yes
209	H3	2011	2011	2011	6	1	1	Import	702	Singapore	SGP	528	Netherlands	NLD								10639	Live birds (excl. of 0106.31 & 0106.32)	5	Number of items	2309						19675			4	No
210	H3	2011	2011	2011	6	1	1	Import	702	Singapore	SGP	724	Spain	ESP								10639	Live birds (excl. of 0106.31 & 0106.32)	5	Number of items	1234						17422			4	No
211	H3	2011	2011	2011	6	1	1	Import	702	Singapore	SGP	442	Luxembourg	LUX								10639	Live birds (excl. of 0106.31 & 0106.32)	5	Number of items	665						11651			4	No
212	H3	2011	2011	2011	6	1	1	Import	702	Singapore	SGP	328	Guyana	GUY								10639	Live birds (excl. of 0106.31 & 0106.32)	5	Number of items	146						10862			4	No
213	H3	2011	2011	2011	6	1	1	Import	702	Singapore	SGP	178	Congo	COG								10639	Live birds (excl. of 0106.31 & 0106.32)	5	Number of items	1000						6937			4	No
214	H2	2002	2002	2002	6	1	1	Import	702	Singapore	SGP	528	Netherlands	NLD								10639	Live birds (excl. of 0106.31 & 0106.32)	5	Number of items	1245				512		34251			4	Yes
215	H3	2011	2011	2011	6	1	1	Import	702	Singapore	SGP	604	Peru	PER								10639	Live birds (excl. of 0106.31 & 0106.32)	5	Number of items	350						3771			4	No
216	H3	2011	2011	2011	6	1	1	Import	702	Singapore	SGP	490	Other Asia, nes									10639	Live birds (excl. of 0106.31 & 0106.32)	5	Number of items	3000						1229			4	No
217	H3	2011	2011	2011	6	1	1	Import	702	Singapore	SGP	392	Japan	JPN								10639	Live birds (excl. of 0106.31 & 0106.32)	5	Number of items	109						338			4	No
218	H3	2011	2011	2011	6	1	1	Import	702	Singapore	SGP	826	United Kingdom	GBR								10639	Live birds (excl. of 0106.31 & 0106.32)	5	Number of items	1						32			4	No
219	H4	2012	2012	2012	6	1	1	Import	344	China, Hong Kong SAR	HKG	0	World	WLD								10639	Birds; live, other than birds of prey, Psittaciformes, ostriches and emus (Dromaius novaehollandiae)	5	Number of items	684585						1693506			0	Yes
220	H3	2008	2008	2008	6	1	1	Import	344	China, Hong Kong SAR	HKG	156	China	CHN								10639	Live birds (excl. of 0106.31 & 0106.32)	5	Number of items	958315						1847699			0	Yes
221	H4	2012	2012	2012	6	1	1	Import	702	Singapore	SGP	0	World	WLD								10639	Birds; live, other than birds of prey, Psittaciformes, ostriches and emus (Dromaius novaehollandiae)	5	Number of items	40778						134335			4	Yes
222	H4	2012	2012	2012	6	1	1	Import	344	China, Hong Kong SAR	HKG	458	Malaysia	MYS								10639	Birds; live, other than birds of prey, Psittaciformes, ostriches and emus (Dromaius novaehollandiae)	5	Number of items	2553						74915			0	No
223	H4	2012	2012	2012	6	1	1	Import	344	China, Hong Kong SAR	HKG	178	Congo	COG								10639	Birds; live, other than birds of prey, Psittaciformes, ostriches and emus (Dromaius novaehollandiae)	5	Number of items	852						49250			0	No
224	H4	2012	2012	2012	6	1	1	Import	702	Singapore	SGP	466	Mali	MLI								10639	Birds; live, other than birds of prey, Psittaciformes, ostriches and emus (Dromaius novaehollandiae)	5	Number of items	13950						31065			4	No
225	H4	2012	2012	2012	6	1	1	Import	344	China, Hong Kong SAR	HKG	328	Guyana	GUY								10639	Birds; live, other than birds of prey, Psittaciformes, ostriches and emus (Dromaius novaehollandiae)	5	Number of items	193						27539			0	No
226	H4	2012	2012	2012	6	1	1	Import	702	Singapore	SGP	324	Guinea	GIN								10639	Birds; live, other than birds of prey, Psittaciformes, ostriches and emus (Dromaius novaehollandiae)	5	Number of items	13280						27204			4	No
227	H4	2012	2012	2012	6	1	1	Import	702	Singapore	SGP	724	Spain	ESP								10639	Birds; live, other than birds of prey, Psittaciformes, ostriches and emus (Dromaius novaehollandiae)	5	Number of items	1531						24174			4	No
228	H4	2012	2012	2012	6	1	1	Import	702	Singapore	SGP	508	Mozambique	MOZ								10639	Birds; live, other than birds of prey, Psittaciformes, ostriches and emus (Dromaius novaehollandiae)	5	Number of items	5685						17986			4	No
229	H4	2012	2012	2012	6	1	1	Import	344	China, Hong Kong SAR	HKG	324	Guinea	GIN								10639	Birds; live, other than birds of prey, Psittaciformes, ostriches and emus (Dromaius novaehollandiae)	5	Number of items	2500						12944			0	No
230	H4	2012	2012	2012	6	1	1	Import	702	Singapore	SGP	528	Netherlands	NLD								10639	Birds; live, other than birds of prey, Psittaciformes, ostriches and emus (Dromaius novaehollandiae)	5	Number of items	2126						8251			4	No
231	H4	2012	2012	2012	6	1	1	Import	702	Singapore	SGP	56	Belgium	BEL								10639	Birds; live, other than birds of prey, Psittaciformes, ostriches and emus (Dromaius novaehollandiae)	5	Number of items	890						7810			4	No
232	H4	2012	2012	2012	6	1	1	Import	702	Singapore	SGP	608	Philippines	PHL								10639	Birds; live, other than birds of prey, Psittaciformes, ostriches and emus (Dromaius novaehollandiae)	5	Number of items	500						7700			4	No
233	H4	2012	2012	2012	6	1	1	Import	344	China, Hong Kong SAR	HKG	740	Suriname	SUR								10639	Birds; live, other than birds of prey, Psittaciformes, ostriches and emus (Dromaius novaehollandiae)	5	Number of items	14						7065			0	No
234	H4	2012	2012	2012	6	1	1	Import	344	China, Hong Kong SAR	HKG	466	Mali	MLI								10639	Birds; live, other than birds of prey, Psittaciformes, ostriches and emus (Dromaius novaehollandiae)	5	Number of items	2300						6163			0	No
235	H4	2012	2012	2012	6	1	1	Import	344	China, Hong Kong SAR	HKG	686	Senegal	SEN								10639	Birds; live, other than birds of prey, Psittaciformes, ostriches and emus (Dromaius novaehollandiae)	5	Number of items	1050						5157			0	No
236	H4	2012	2012	2012	6	1	1	Import	344	China, Hong Kong SAR	HKG	604	Peru	PER								10639	Birds; live, other than birds of prey, Psittaciformes, ostriches and emus (Dromaius novaehollandiae)	5	Number of items	300						4512			0	No
237	H4	2012	2012	2012	6	1	1	Import	344	China, Hong Kong SAR	HKG	764	Thailand	THA								10639	Birds; live, other than birds of prey, Psittaciformes, ostriches and emus (Dromaius novaehollandiae)	5	Number of items	41						3868			0	No
238	H4	2012	2012	2012	6	1	1	Import	702	Singapore	SGP	577	Other Africa, nes									10639	Birds; live, other than birds of prey, Psittaciformes, ostriches and emus (Dromaius novaehollandiae)	5	Number of items	2500						3589			4	No
239	H4	2012	2012	2012	6	1	1	Import	702	Singapore	SGP	604	Peru	PER								10639	Birds; live, other than birds of prey, Psittaciformes, ostriches and emus (Dromaius novaehollandiae)	5	Number of items	245						3214			4	No
240	H4	2012	2012	2012	6	1	1	Import	702	Singapore	SGP	328	Guyana	GUY								10639	Birds; live, other than birds of prey, Psittaciformes, ostriches and emus (Dromaius novaehollandiae)	5	Number of items	54						2543			4	No
241	H4	2012	2012	2012	6	1	1	Import	702	Singapore	SGP	842	USA	USA								10639	Birds; live, other than birds of prey, Psittaciformes, ostriches and emus (Dromaius novaehollandiae)	5	Number of items	2						493			4	No
242	H4	2012	2012	2012	6	1	1	Import	702	Singapore	SGP	490	Other Asia, nes									10639	Birds; live, other than birds of prey, Psittaciformes, ostriches and emus (Dromaius novaehollandiae)	5	Number of items	12						161			4	No
243	H4	2012	2012	2012	6	1	1	Import	702	Singapore	SGP	36	Australia	AUS								10639	Birds; live, other than birds of prey, Psittaciformes, ostriches and emus (Dromaius novaehollandiae)	5	Number of items	2						107			4	No
244	H4	2012	2012	2012	6	1	1	Import	702	Singapore	SGP	458	Malaysia	MYS								10639	Birds; live, other than birds of prey, Psittaciformes, ostriches and emus (Dromaius novaehollandiae)	5	Number of items	1						32			4	No
245	H4	2013	2013	2013	6	1	1	Import	344	China, Hong Kong SAR	HKG	0	World	WLD								10639	Birds; live, other than birds of prey, Psittaciformes, ostriches and emus (Dromaius novaehollandiae)	5	Number of items	636675						1731198			0	Yes
246	H3	2009	2009	2009	6	1	1	Import	344	China, Hong Kong SAR	HKG	156	China	CHN								10639	Live birds (excl. of 0106.31 & 0106.32)	5	Number of items	858100				27281		1994869			4	Yes
247	H4	2013	2013	2013	6	1	1	Import	702	Singapore	SGP	0	World	WLD								10639	Birds; live, other than birds of prey, Psittaciformes, ostriches and emus (Dromaius novaehollandiae)	5	Number of items	54794				3688		216866			4	Yes
248	H5	2018	2018	2018	6	1	1	Import	344	China, Hong Kong SAR	HKG	324	Guinea	GIN								10639	Birds; live, other than birds of prey, Psittaciformes, ostriches and emus (Dromaius novaehollandiae)	5	Number of items	1250				3		4975			4	No
249	H3	2009	2009	2009	6	1	1	Import	344	China, Hong Kong SAR	HKG	324	Guinea	GIN								10639	Live birds (excl. of 0106.31 & 0106.32)	5	Number of items	1260				77		5635			4	No
250	H4	2013	2013	2013	6	1	1	Import	344	China, Hong Kong SAR	HKG	466	Mali	MLI								10639	Birds; live, other than birds of prey, Psittaciformes, ostriches and emus (Dromaius novaehollandiae)	5	Number of items	12650						50502			0	No
251	H2	2002	2002	2002	6	1	1	Import	702	Singapore	SGP	834	United Rep. of Tanzania	TZA								10639	Live birds (excl. of 0106.31 & 0106.32)	5	Number of items	1270				157		10491			4	Yes
252	H4	2013	2013	2013	6	1	1	Import	344	China, Hong Kong SAR	HKG	458	Malaysia	MYS								10639	Birds; live, other than birds of prey, Psittaciformes, ostriches and emus (Dromaius novaehollandiae)	5	Number of items	1380						25872			0	No
253	H3	2011	2011	2011	6	1	1	Import	344	China, Hong Kong SAR	HKG	458	Malaysia	MYS								10639	Live birds (excl. of 0106.31 & 0106.32)	5	Number of items	1350				298		26273			4	No
254	H4	2013	2013	2013	6	1	1	Import	344	China, Hong Kong SAR	HKG	276	Germany	DEU								10639	Birds; live, other than birds of prey, Psittaciformes, ostriches and emus (Dromaius novaehollandiae)	5	Number of items	770						12764			0	No
255	H2	2004	2004	2004	6	1	1	Import	702	Singapore	SGP	710	South Africa	ZAF								10639	Live birds (excl. of 0106.31 & 0106.32)	5	Number of items	1440				1305		8043			6	Yes
256	H4	2013	2013	2013	6	1	1	Import	702	Singapore	SGP	784	United Arab Emirates	ARE								10639	Birds; live, other than birds of prey, Psittaciformes, ostriches and emus (Dromaius novaehollandiae)	5	Number of items	1500				155		9135			4	No
257	H5	2018	2018	2018	6	1	1	Import	702	Singapore	SGP	724	Spain	ESP								10639	Birds; live, other than birds of prey, Psittaciformes, ostriches and emus (Dromaius novaehollandiae)	5	Number of items	1582				21		31158			4	No
258	H4	2013	2013	2013	6	1	1	Import	344	China, Hong Kong SAR	HKG	740	Suriname	SUR								10639	Birds; live, other than birds of prey, Psittaciformes, ostriches and emus (Dromaius novaehollandiae)	5	Number of items	7						5931			0	No
259	H5	2019	2019	2019	6	1	1	Import	702	Singapore	SGP	724	Spain	ESP								10639	Birds; live, other than birds of prey, Psittaciformes, ostriches and emus (Dromaius novaehollandiae)	5	Number of items	1585				24		28564			4	No
260	H2	2003	2003	2003	6	1	1	Import	702	Singapore	SGP	384	CÃ´te d'Ivoire	CIV								10639	Live birds (excl. of 0106.31 & 0106.32)	5	Number of items	1660				970		5979			6	Yes
261	H2	2002	2002	2002	6	1	1	Import	344	China, Hong Kong SAR	HKG	528	Netherlands	NLD								10639	Live birds (excl. of 0106.31 & 0106.32)	5	Number of items	1727				371		24818			4	Yes
262	H4	2014	2014	2014	6	1	1	Import	702	Singapore	SGP	624	Guinea-Bissau	GNB								10639	Birds; live, other than birds of prey, Psittaciformes, ostriches and emus (Dromaius novaehollandiae)	5	Number of items	1735				151		11883			4	No
263	H2	2002	2002	2002	6	1	1	Import	702	Singapore	SGP	586	Pakistan	PAK								10639	Live birds (excl. of 0106.31 & 0106.32)	5	Number of items	1840				48		3223			4	Yes
264	H5	2019	2019	2019	6	1	1	Import	702	Singapore	SGP	144	Sri Lanka	LKA								10639	Birds; live, other than birds of prey, Psittaciformes, ostriches and emus (Dromaius novaehollandiae)	5	Number of items	1842				2		3102			4	No
265	H5	2019	2019	2019	6	1	1	Import	702	Singapore	SGP	508	Mozambique	MOZ								10639	Birds; live, other than birds of prey, Psittaciformes, ostriches and emus (Dromaius novaehollandiae)	5	Number of items	1920				15		17515			4	No
266	H5	2019	2019	2019	6	1	1	Import	344	China, Hong Kong SAR	HKG	458	Malaysia	MYS								10639	Birds; live, other than birds of prey, Psittaciformes, ostriches and emus (Dromaius novaehollandiae)	5	Number of items	1984				52		61001			4	No
267	H4	2014	2014	2014	6	1	1	Import	344	China, Hong Kong SAR	HKG	0	World	WLD								10639	Birds; live, other than birds of prey, Psittaciformes, ostriches and emus (Dromaius novaehollandiae)	5	Number of items	261378				12890		789349			4	Yes
268	H5	2018	2018	2018	6	1	1	Import	702	Singapore	SGP	508	Mozambique	MOZ								10639	Birds; live, other than birds of prey, Psittaciformes, ostriches and emus (Dromaius novaehollandiae)	5	Number of items	2000				4		6181			4	No
269	H4	2014	2014	2014	6	1	1	Import	702	Singapore	SGP	0	World	WLD								10639	Birds; live, other than birds of prey, Psittaciformes, ostriches and emus (Dromaius novaehollandiae)	5	Number of items	63646				2017		157798			4	Yes
270	H4	2014	2014	2014	6	1	1	Import	702	Singapore	SGP	724	Spain	ESP								10639	Birds; live, other than birds of prey, Psittaciformes, ostriches and emus (Dromaius novaehollandiae)	5	Number of items	2138				672		52572			4	No
271	H4	2014	2014	2014	6	1	1	Import	344	China, Hong Kong SAR	HKG	458	Malaysia	MYS								10639	Birds; live, other than birds of prey, Psittaciformes, ostriches and emus (Dromaius novaehollandiae)	5	Number of items	2475				701		42948			4	No
272	H5	2018	2018	2018	6	1	1	Import	702	Singapore	SGP	56	Belgium	BEL								10639	Birds; live, other than birds of prey, Psittaciformes, ostriches and emus (Dromaius novaehollandiae)	5	Number of items	2500				3		5395			4	No
273	H2	2003	2003	2003	6	1	1	Import	344	China, Hong Kong SAR	HKG	702	Singapore	SGP								10639	Live birds (excl. of 0106.31 & 0106.32)	5	Number of items	2555				664		44980			4	Yes
274	H2	2002	2002	2002	6	1	1	Import	344	China, Hong Kong SAR	HKG	508	Mozambique	MOZ								10639	Live birds (excl. of 0106.31 & 0106.32)	5	Number of items	2700				117		7821			4	Yes
275	H2	2002	2002	2002	6	1	1	Import	344	China, Hong Kong SAR	HKG	702	Singapore	SGP								10639	Live birds (excl. of 0106.31 & 0106.32)	5	Number of items	2945				767		51350			4	Yes
276	H3	2009	2009	2009	6	1	1	Import	344	China, Hong Kong SAR	HKG	508	Mozambique	MOZ								10639	Live birds (excl. of 0106.31 & 0106.32)	5	Number of items	3020				201		14730			4	No
277	H3	2009	2009	2009	6	1	1	Import	344	China, Hong Kong SAR	HKG	458	Malaysia	MYS								10639	Live birds (excl. of 0106.31 & 0106.32)	5	Number of items	3123				537		39251			4	No
278	H4	2013	2013	2013	6	1	1	Import	702	Singapore	SGP	724	Spain	ESP								10639	Birds; live, other than birds of prey, Psittaciformes, ostriches and emus (Dromaius novaehollandiae)	5	Number of items	3163				1218		71648			4	No
279	H2	2003	2003	2003	6	1	1	Import	702	Singapore	SGP	710	South Africa	ZAF								10639	Live birds (excl. of 0106.31 & 0106.32)	5	Number of items	3272				4092		25213			6	Yes
280	H5	2019	2019	2019	6	1	1	Import	702	Singapore	SGP	608	Philippines	PHL								10639	Birds; live, other than birds of prey, Psittaciformes, ostriches and emus (Dromaius novaehollandiae)	5	Number of items	3500				5		5917			4	No
281	H5	2018	2018	2018	6	1	1	Import	344	China, Hong Kong SAR	HKG	508	Mozambique	MOZ								10639	Birds; live, other than birds of prey, Psittaciformes, ostriches and emus (Dromaius novaehollandiae)	5	Number of items	3850				7		10499			4	No
282	H4	2013	2013	2013	6	1	1	Import	702	Singapore	SGP	834	United Rep. of Tanzania	TZA								10639	Birds; live, other than birds of prey, Psittaciformes, ostriches and emus (Dromaius novaehollandiae)	5	Number of items	3967				84		4974			4	No
283	H2	2003	2003	2003	6	1	1	Import	702	Singapore	SGP	324	Guinea	GIN								10639	Live birds (excl. of 0106.31 & 0106.32)	5	Number of items	4050				2068		12742			6	Yes
284	H5	2018	2018	2018	6	1	1	Import	344	China, Hong Kong SAR	HKG	458	Malaysia	MYS								10639	Birds; live, other than birds of prey, Psittaciformes, ostriches and emus (Dromaius novaehollandiae)	5	Number of items	4180				30		45199			4	No
285	H4	2015	2015	2015	6	1	1	Import	344	China, Hong Kong SAR	HKG	0	World	WLD								10639	Birds; live, other than birds of prey, Psittaciformes, ostriches and emus (Dromaius novaehollandiae)	5	Number of items	490396						1310494			4	Yes
286	H3	2010	2010	2010	6	1	1	Import	344	China, Hong Kong SAR	HKG	156	China	CHN								10639	Live birds (excl. of 0106.31 & 0106.32)	5	Number of items	917682						2108984			0	Yes
287	H4	2015	2015	2015	6	1	1	Import	702	Singapore	SGP	0	World	WLD								10639	Birds; live, other than birds of prey, Psittaciformes, ostriches and emus (Dromaius novaehollandiae)	5	Number of items	45789						202947			4	Yes
288	H4	2015	2015	2015	6	1	1	Import	702	Singapore	SGP	724	Spain	ESP								10639	Birds; live, other than birds of prey, Psittaciformes, ostriches and emus (Dromaius novaehollandiae)	5	Number of items	2145						112798			4	No
289	H4	2015	2015	2015	6	1	1	Import	344	China, Hong Kong SAR	HKG	508	Mozambique	MOZ								10639	Birds; live, other than birds of prey, Psittaciformes, ostriches and emus (Dromaius novaehollandiae)	5	Number of items	5900						45581			4	No
290	H4	2015	2015	2015	6	1	1	Import	344	China, Hong Kong SAR	HKG	466	Mali	MLI								10639	Birds; live, other than birds of prey, Psittaciformes, ostriches and emus (Dromaius novaehollandiae)	5	Number of items	6170						35035			4	No
291	H4	2015	2015	2015	6	1	1	Import	702	Singapore	SGP	466	Mali	MLI								10639	Birds; live, other than birds of prey, Psittaciformes, ostriches and emus (Dromaius novaehollandiae)	5	Number of items	18620						22555			4	No
292	H4	2015	2015	2015	6	1	1	Import	344	China, Hong Kong SAR	HKG	458	Malaysia	MYS								10639	Birds; live, other than birds of prey, Psittaciformes, ostriches and emus (Dromaius novaehollandiae)	5	Number of items	1583						19789			4	No
293	H4	2015	2015	2015	6	1	1	Import	702	Singapore	SGP	620	Portugal	PRT								10639	Birds; live, other than birds of prey, Psittaciformes, ostriches and emus (Dromaius novaehollandiae)	5	Number of items	119						14106			4	No
294	H4	2015	2015	2015	6	1	1	Import	702	Singapore	SGP	56	Belgium	BEL								10639	Birds; live, other than birds of prey, Psittaciformes, ostriches and emus (Dromaius novaehollandiae)	5	Number of items	375						13170			4	No
295	H4	2015	2015	2015	6	1	1	Import	702	Singapore	SGP	528	Netherlands	NLD								10639	Birds; live, other than birds of prey, Psittaciformes, ostriches and emus (Dromaius novaehollandiae)	5	Number of items	919						11500			4	No
296	H4	2015	2015	2015	6	1	1	Import	702	Singapore	SGP	324	Guinea	GIN								10639	Birds; live, other than birds of prey, Psittaciformes, ostriches and emus (Dromaius novaehollandiae)	5	Number of items	13900						7302			4	No
297	H4	2015	2015	2015	6	1	1	Import	702	Singapore	SGP	508	Mozambique	MOZ								10639	Birds; live, other than birds of prey, Psittaciformes, ostriches and emus (Dromaius novaehollandiae)	5	Number of items	3350						6763			4	No
298	H4	2015	2015	2015	6	1	1	Import	344	China, Hong Kong SAR	HKG	686	Senegal	SEN								10639	Birds; live, other than birds of prey, Psittaciformes, ostriches and emus (Dromaius novaehollandiae)	5	Number of items	2200						6520			4	No
299	H4	2015	2015	2015	6	1	1	Import	702	Singapore	SGP	834	United Rep. of Tanzania	TZA								10639	Birds; live, other than birds of prey, Psittaciformes, ostriches and emus (Dromaius novaehollandiae)	5	Number of items	3918						4582			4	No
300	H4	2015	2015	2015	6	1	1	Import	702	Singapore	SGP	328	Guyana	GUY								10639	Birds; live, other than birds of prey, Psittaciformes, ostriches and emus (Dromaius novaehollandiae)	5	Number of items	80						4135			4	No
301	H4	2015	2015	2015	6	1	1	Import	344	China, Hong Kong SAR	HKG	826	United Kingdom	GBR								10639	Birds; live, other than birds of prey, Psittaciformes, ostriches and emus (Dromaius novaehollandiae)	5	Number of items	82						3412			4	No
302	H4	2015	2015	2015	6	1	1	Import	702	Singapore	SGP	703	Slovakia	SVK								10639	Birds; live, other than birds of prey, Psittaciformes, ostriches and emus (Dromaius novaehollandiae)	5	Number of items	350						2283			4	No
303	H4	2015	2015	2015	6	1	1	Import	702	Singapore	SGP	686	Senegal	SEN								10639	Birds; live, other than birds of prey, Psittaciformes, ostriches and emus (Dromaius novaehollandiae)	5	Number of items	2000						2124			4	No
304	H4	2015	2015	2015	6	1	1	Import	702	Singapore	SGP	608	Philippines	PHL								10639	Birds; live, other than birds of prey, Psittaciformes, ostriches and emus (Dromaius novaehollandiae)	5	Number of items	10						1328			4	No
305	H4	2015	2015	2015	6	1	1	Import	702	Singapore	SGP	392	Japan	JPN								10639	Birds; live, other than birds of prey, Psittaciformes, ostriches and emus (Dromaius novaehollandiae)	5	Number of items	3						296			4	No
306	H4	2015	2015	2015	6	1	1	Import	344	China, Hong Kong SAR	HKG	528	Netherlands	NLD								10639	Birds; live, other than birds of prey, Psittaciformes, ostriches and emus (Dromaius novaehollandiae)	5	Number of items	1						294			4	No
307	H4	2016	2016	2016	6	1	1	Import	344	China, Hong Kong SAR	HKG	0	World	WLD								10639	Birds; live, other than birds of prey, Psittaciformes, ostriches and emus (Dromaius novaehollandiae)	5	Number of items	613310						1642853			4	Yes
308	H3	2011	2011	2011	6	1	1	Import	344	China, Hong Kong SAR	HKG	156	China	CHN								10639	Live birds (excl. of 0106.31 & 0106.32)	5	Number of items	697307				17295		1524971			4	Yes
309	H4	2016	2016	2016	6	1	1	Import	702	Singapore	SGP	0	World	WLD								10639	Birds; live, other than birds of prey, Psittaciformes, ostriches and emus (Dromaius novaehollandiae)	5	Number of items	40577						173163			4	Yes
310	H4	2016	2016	2016	6	1	1	Import	344	China, Hong Kong SAR	HKG	466	Mali	MLI								10639	Birds; live, other than birds of prey, Psittaciformes, ostriches and emus (Dromaius novaehollandiae)	5	Number of items	20810						75909			4	No
311	H4	2016	2016	2016	6	1	1	Import	344	China, Hong Kong SAR	HKG	508	Mozambique	MOZ								10639	Birds; live, other than birds of prey, Psittaciformes, ostriches and emus (Dromaius novaehollandiae)	5	Number of items	19055						72907			4	No
312	H4	2016	2016	2016	6	1	1	Import	344	China, Hong Kong SAR	HKG	458	Malaysia	MYS								10639	Birds; live, other than birds of prey, Psittaciformes, ostriches and emus (Dromaius novaehollandiae)	5	Number of items	2089						39453			4	No
313	H4	2016	2016	2016	6	1	1	Import	702	Singapore	SGP	328	Guyana	GUY								10639	Birds; live, other than birds of prey, Psittaciformes, ostriches and emus (Dromaius novaehollandiae)	5	Number of items	470						26310			4	No
314	H4	2016	2016	2016	6	1	1	Import	702	Singapore	SGP	466	Mali	MLI								10639	Birds; live, other than birds of prey, Psittaciformes, ostriches and emus (Dromaius novaehollandiae)	5	Number of items	13381						24875			4	No
315	H4	2016	2016	2016	6	1	1	Import	702	Singapore	SGP	56	Belgium	BEL								10639	Birds; live, other than birds of prey, Psittaciformes, ostriches and emus (Dromaius novaehollandiae)	5	Number of items	910						21666			4	No
316	H4	2016	2016	2016	6	1	1	Import	702	Singapore	SGP	508	Mozambique	MOZ								10639	Birds; live, other than birds of prey, Psittaciformes, ostriches and emus (Dromaius novaehollandiae)	5	Number of items	6516						21346			4	No
317	H4	2016	2016	2016	6	1	1	Import	702	Singapore	SGP	724	Spain	ESP								10639	Birds; live, other than birds of prey, Psittaciformes, ostriches and emus (Dromaius novaehollandiae)	5	Number of items	606						17978			4	No
318	H4	2016	2016	2016	6	1	1	Import	702	Singapore	SGP	784	United Arab Emirates	ARE								10639	Birds; live, other than birds of prey, Psittaciformes, ostriches and emus (Dromaius novaehollandiae)	5	Number of items	500						14820			4	No
319	H4	2016	2016	2016	6	1	1	Import	344	China, Hong Kong SAR	HKG	710	South Africa	ZAF								10639	Birds; live, other than birds of prey, Psittaciformes, ostriches and emus (Dromaius novaehollandiae)	5	Number of items	4800						14432			4	No
320	H4	2016	2016	2016	6	1	1	Import	702	Singapore	SGP	48	Bahrain	BHR								10639	Birds; live, other than birds of prey, Psittaciformes, ostriches and emus (Dromaius novaehollandiae)	5	Number of items	451						14200			4	No
321	H4	2016	2016	2016	6	1	1	Import	344	China, Hong Kong SAR	HKG	834	United Rep. of Tanzania	TZA								10639	Birds; live, other than birds of prey, Psittaciformes, ostriches and emus (Dromaius novaehollandiae)	5	Number of items	1750						12428			4	No
322	H4	2016	2016	2016	6	1	1	Import	344	China, Hong Kong SAR	HKG	826	United Kingdom	GBR								10639	Birds; live, other than birds of prey, Psittaciformes, ostriches and emus (Dromaius novaehollandiae)	5	Number of items	375						11833			4	No
323	H4	2016	2016	2016	6	1	1	Import	702	Singapore	SGP	180	Dem. Rep. of the Congo	COD								10639	Birds; live, other than birds of prey, Psittaciformes, ostriches and emus (Dromaius novaehollandiae)	5	Number of items	5500						8647			4	No
324	H4	2016	2016	2016	6	1	1	Import	702	Singapore	SGP	858	Uruguay	URY								10639	Birds; live, other than birds of prey, Psittaciformes, ostriches and emus (Dromaius novaehollandiae)	5	Number of items	800						7889			4	No
325	H4	2016	2016	2016	6	1	1	Import	702	Singapore	SGP	703	Slovakia	SVK								10639	Birds; live, other than birds of prey, Psittaciformes, ostriches and emus (Dromaius novaehollandiae)	5	Number of items	1600						5567			4	No
326	H4	2016	2016	2016	6	1	1	Import	702	Singapore	SGP	834	United Rep. of Tanzania	TZA								10639	Birds; live, other than birds of prey, Psittaciformes, ostriches and emus (Dromaius novaehollandiae)	5	Number of items	2800						2892			4	No
327	H4	2016	2016	2016	6	1	1	Import	702	Singapore	SGP	842	USA	USA								10639	Birds; live, other than birds of prey, Psittaciformes, ostriches and emus (Dromaius novaehollandiae)	5	Number of items	21						2105			4	No
328	H4	2016	2016	2016	6	1	1	Import	702	Singapore	SGP	178	Congo	COG								10639	Birds; live, other than birds of prey, Psittaciformes, ostriches and emus (Dromaius novaehollandiae)	5	Number of items	4000						2088			4	No
329	H4	2016	2016	2016	6	1	1	Import	344	China, Hong Kong SAR	HKG	702	Singapore	SGP								10639	Birds; live, other than birds of prey, Psittaciformes, ostriches and emus (Dromaius novaehollandiae)	5	Number of items	13						1959			4	No
330	H4	2016	2016	2016	6	1	1	Import	702	Singapore	SGP	686	Senegal	SEN								10639	Birds; live, other than birds of prey, Psittaciformes, ostriches and emus (Dromaius novaehollandiae)	5	Number of items	3000						1511			4	No
331	H4	2016	2016	2016	6	1	1	Import	702	Singapore	SGP	528	Netherlands	NLD								10639	Birds; live, other than birds of prey, Psittaciformes, ostriches and emus (Dromaius novaehollandiae)	5	Number of items	18						1085			4	No
332	H4	2016	2016	2016	6	1	1	Import	702	Singapore	SGP	826	United Kingdom	GBR								10639	Birds; live, other than birds of prey, Psittaciformes, ostriches and emus (Dromaius novaehollandiae)	5	Number of items	4						176			4	No
333	H4	2017	2017	2017	6	1	1	Import	702	Singapore	SGP	0	World	WLD								10639	Birds; live, other than birds of prey, Psittaciformes, ostriches and emus (Dromaius novaehollandiae)	5	Number of items	77271						784085			4	Yes
334	H4	2017	2017	2017	6	1	1	Import	702	Singapore	SGP	528	Netherlands	NLD								10639	Birds; live, other than birds of prey, Psittaciformes, ostriches and emus (Dromaius novaehollandiae)	5	Number of items	1104						338057			4	No
335	H5	2017	2017	2017	6	1	1	Import	344	China, Hong Kong SAR	HKG	0	World	WLD								10639	Birds; live, other than birds of prey, Psittaciformes, ostriches and emus (Dromaius novaehollandiae)	5	Number of items	82565						238625			4	Yes
336	H4	2012	2012	2012	6	1	1	Import	344	China, Hong Kong SAR	HKG	156	China	CHN								10639	Birds; live, other than birds of prey, Psittaciformes, ostriches and emus (Dromaius novaehollandiae)	5	Number of items	674782						1502094			0	Yes
337	H4	2017	2017	2017	6	1	1	Import	702	Singapore	SGP	620	Portugal	PRT								10639	Birds; live, other than birds of prey, Psittaciformes, ostriches and emus (Dromaius novaehollandiae)	5	Number of items	1624						89466			4	No
338	H4	2017	2017	2017	6	1	1	Import	702	Singapore	SGP	360	Indonesia	IDN								10639	Birds; live, other than birds of prey, Psittaciformes, ostriches and emus (Dromaius novaehollandiae)	5	Number of items	15471						76109			4	No
339	H4	2017	2017	2017	6	1	1	Import	702	Singapore	SGP	466	Mali	MLI								10639	Birds; live, other than birds of prey, Psittaciformes, ostriches and emus (Dromaius novaehollandiae)	5	Number of items	29099						62102			4	No
340	H4	2017	2017	2017	6	1	1	Import	702	Singapore	SGP	56	Belgium	BEL								10639	Birds; live, other than birds of prey, Psittaciformes, ostriches and emus (Dromaius novaehollandiae)	5	Number of items	6298						54887			4	No
341	H4	2017	2017	2017	6	1	1	Import	702	Singapore	SGP	90	Solomon Isds	SLB								10639	Birds; live, other than birds of prey, Psittaciformes, ostriches and emus (Dromaius novaehollandiae)	5	Number of items	174						27519			4	No
342	H4	2017	2017	2017	6	1	1	Import	702	Singapore	SGP	724	Spain	ESP								10639	Birds; live, other than birds of prey, Psittaciformes, ostriches and emus (Dromaius novaehollandiae)	5	Number of items	858						23663			4	No
343	H4	2017	2017	2017	6	1	1	Import	702	Singapore	SGP	251	France	FRA								10639	Birds; live, other than birds of prey, Psittaciformes, ostriches and emus (Dromaius novaehollandiae)	5	Number of items	469						22428			4	No
344	H4	2017	2017	2017	6	1	1	Import	702	Singapore	SGP	686	Senegal	SEN								10639	Birds; live, other than birds of prey, Psittaciformes, ostriches and emus (Dromaius novaehollandiae)	5	Number of items	3310						20374			4	No
345	H5	2017	2017	2017	6	1	1	Import	344	China, Hong Kong SAR	HKG	508	Mozambique	MOZ								10639	Birds; live, other than birds of prey, Psittaciformes, ostriches and emus (Dromaius novaehollandiae)	5	Number of items	3200						19716			4	No
346	H4	2017	2017	2017	6	1	1	Import	702	Singapore	SGP	508	Mozambique	MOZ								10639	Birds; live, other than birds of prey, Psittaciformes, ostriches and emus (Dromaius novaehollandiae)	5	Number of items	9750						17604			4	No
347	H5	2017	2017	2017	6	1	1	Import	344	China, Hong Kong SAR	HKG	458	Malaysia	MYS								10639	Birds; live, other than birds of prey, Psittaciformes, ostriches and emus (Dromaius novaehollandiae)	5	Number of items	735						16360			4	No
348	H4	2017	2017	2017	6	1	1	Import	702	Singapore	SGP	608	Philippines	PHL								10639	Birds; live, other than birds of prey, Psittaciformes, ostriches and emus (Dromaius novaehollandiae)	5	Number of items	4438						11041			4	No
349	H5	2017	2017	2017	6	1	1	Import	344	China, Hong Kong SAR	HKG	324	Guinea	GIN								10639	Birds; live, other than birds of prey, Psittaciformes, ostriches and emus (Dromaius novaehollandiae)	5	Number of items	1860						9462			4	No
350	H4	2017	2017	2017	6	1	1	Import	702	Singapore	SGP	76	Brazil	BRA								10639	Birds; live, other than birds of prey, Psittaciformes, ostriches and emus (Dromaius novaehollandiae)	5	Number of items	470						9365			4	No
351	H4	2017	2017	2017	6	1	1	Import	702	Singapore	SGP	196	Cyprus	CYP								10639	Birds; live, other than birds of prey, Psittaciformes, ostriches and emus (Dromaius novaehollandiae)	5	Number of items	1837						8853			4	No
352	H4	2017	2017	2017	6	1	1	Import	702	Singapore	SGP	180	Dem. Rep. of the Congo	COD								10639	Birds; live, other than birds of prey, Psittaciformes, ostriches and emus (Dromaius novaehollandiae)	5	Number of items	1008						6524			4	No
353	H4	2017	2017	2017	6	1	1	Import	702	Singapore	SGP	710	South Africa	ZAF								10639	Birds; live, other than birds of prey, Psittaciformes, ostriches and emus (Dromaius novaehollandiae)	5	Number of items	3						5649			4	No
354	H4	2017	2017	2017	6	1	1	Import	702	Singapore	SGP	842	USA	USA								10639	Birds; live, other than birds of prey, Psittaciformes, ostriches and emus (Dromaius novaehollandiae)	5	Number of items	61						4311			4	No
355	H4	2017	2017	2017	6	1	1	Import	702	Singapore	SGP	860	Uzbekistan	UZB								10639	Birds; live, other than birds of prey, Psittaciformes, ostriches and emus (Dromaius novaehollandiae)	5	Number of items	680						4175			4	No
356	H5	2017	2017	2017	6	1	1	Import	344	China, Hong Kong SAR	HKG	466	Mali	MLI								10639	Birds; live, other than birds of prey, Psittaciformes, ostriches and emus (Dromaius novaehollandiae)	5	Number of items	700						2031			4	No
357	H4	2017	2017	2017	6	1	1	Import	702	Singapore	SGP	324	Guinea	GIN								10639	Birds; live, other than birds of prey, Psittaciformes, ostriches and emus (Dromaius novaehollandiae)	5	Number of items	600						926			4	No
358	H4	2017	2017	2017	6	1	1	Import	702	Singapore	SGP	208	Denmark	DNK								10639	Birds; live, other than birds of prey, Psittaciformes, ostriches and emus (Dromaius novaehollandiae)	5	Number of items	10						582			4	No
359	H4	2017	2017	2017	6	1	1	Import	702	Singapore	SGP	634	Qatar	QAT								10639	Birds; live, other than birds of prey, Psittaciformes, ostriches and emus (Dromaius novaehollandiae)	5	Number of items	3						177			4	No
360	H4	2017	2017	2017	6	1	1	Import	702	Singapore	SGP	784	United Arab Emirates	ARE								10639	Birds; live, other than birds of prey, Psittaciformes, ostriches and emus (Dromaius novaehollandiae)	5	Number of items	1						144			4	No
361	H4	2017	2017	2017	6	1	1	Import	702	Singapore	SGP	276	Germany	DEU								10639	Birds; live, other than birds of prey, Psittaciformes, ostriches and emus (Dromaius novaehollandiae)	5	Number of items	3						118			4	No
362	H5	2018	2018	2018	6	1	1	Import	702	Singapore	SGP	0	World	WLD								10639	Birds; live, other than birds of prey, Psittaciformes, ostriches and emus (Dromaius novaehollandiae)	5	Number of items	14238				125		184222			4	Yes
363	H2	2002	2002	2002	6	1	1	Import	702	Singapore	SGP	458	Malaysia	MYS								10639	Live birds (excl. of 0106.31 & 0106.32)	5	Number of items	4196				1012		67748			4	Yes
364	H5	2018	2018	2018	6	1	1	Import	344	China, Hong Kong SAR	HKG	0	World	WLD								10639	Birds; live, other than birds of prey, Psittaciformes, ostriches and emus (Dromaius novaehollandiae)	5	Number of items	16192				59		87706			4	Yes
365	H2	2003	2003	2003	6	1	1	Import	702	Singapore	SGP	834	United Rep. of Tanzania	TZA								10639	Live birds (excl. of 0106.31 & 0106.32)	5	Number of items	4230				5982		36863			6	Yes
366	H3	2009	2009	2009	6	1	1	Import	344	China, Hong Kong SAR	HKG	710	South Africa	ZAF								10639	Live birds (excl. of 0106.31 & 0106.32)	5	Number of items	4410				642		46940			4	No
367	H2	2004	2004	2004	6	1	1	Import	702	Singapore	SGP	834	United Rep. of Tanzania	TZA								10639	Live birds (excl. of 0106.31 & 0106.32)	5	Number of items	5248				2671		16461			6	Yes
368	H5	2018	2018	2018	6	1	1	Import	702	Singapore	SGP	466	Mali	MLI								10639	Birds; live, other than birds of prey, Psittaciformes, ostriches and emus (Dromaius novaehollandiae)	5	Number of items	5400				2		3906			4	No
369	H5	2018	2018	2018	6	1	1	Import	344	China, Hong Kong SAR	HKG	466	Mali	MLI								10639	Birds; live, other than birds of prey, Psittaciformes, ostriches and emus (Dromaius novaehollandiae)	5	Number of items	5408				12		18732			4	No
370	H4	2014	2014	2014	6	1	1	Import	702	Singapore	SGP	508	Mozambique	MOZ								10639	Birds; live, other than birds of prey, Psittaciformes, ostriches and emus (Dromaius novaehollandiae)	5	Number of items	5450				136		10642			4	No
371	H2	2002	2002	2002	6	1	1	Import	702	Singapore	SGP	710	South Africa	ZAF								10639	Live birds (excl. of 0106.31 & 0106.32)	5	Number of items	5462				1066		71366			4	Yes
372	H2	2004	2004	2004	6	1	1	Import	702	Singapore	SGP	324	Guinea	GIN								10639	Live birds (excl. of 0106.31 & 0106.32)	5	Number of items	5990				1278		7878			6	Yes
373	H2	2003	2003	2003	6	1	1	Import	344	China, Hong Kong SAR	HKG	360	Indonesia	IDN								10639	Live birds (excl. of 0106.31 & 0106.32)	5	Number of items	6010				1330		90095			4	Yes
374	H2	2003	2003	2003	6	1	1	Import	344	China, Hong Kong SAR	HKG	710	South Africa	ZAF								10639	Live birds (excl. of 0106.31 & 0106.32)	5	Number of items	6440				716		48459			4	Yes
375	H5	2019	2019	2019	6	1	1	Import	702	Singapore	SGP	324	Guinea	GIN								10639	Birds; live, other than birds of prey, Psittaciformes, ostriches and emus (Dromaius novaehollandiae)	5	Number of items	7138				23		27218			4	No
376	H3	2009	2009	2009	6	1	1	Import	702	Singapore	SGP	577	Other Africa, nes									10639	Live birds (excl. of 0106.31 & 0106.32)	5	Number of items	7550				235		17166			4	No
377	H3	2009	2009	2009	6	1	1	Import	702	Singapore	SGP	710	South Africa	ZAF								10639	Live birds (excl. of 0106.31 & 0106.32)	5	Number of items	8079				710		51909			4	No
378	H5	2019	2019	2019	6	1	1	Import	702	Singapore	SGP	466	Mali	MLI								10639	Birds; live, other than birds of prey, Psittaciformes, ostriches and emus (Dromaius novaehollandiae)	5	Number of items	8100				4		5438			4	No
379	H3	2011	2011	2011	6	1	1	Import	344	China, Hong Kong SAR	HKG	324	Guinea	GIN								10639	Live birds (excl. of 0106.31 & 0106.32)	5	Number of items	9000				347		30563			4	No
380	H2	2002	2002	2002	6	1	1	Import	344	China, Hong Kong SAR	HKG	710	South Africa	ZAF								10639	Live birds (excl. of 0106.31 & 0106.32)	5	Number of items	9108				883		59089			4	Yes
381	H3	2009	2009	2009	6	1	1	Import	702	Singapore	SGP	324	Guinea	GIN								10639	Live birds (excl. of 0106.31 & 0106.32)	5	Number of items	9500				591		43224			4	No
382	H4	2014	2014	2014	6	1	1	Import	344	China, Hong Kong SAR	HKG	508	Mozambique	MOZ								10639	Birds; live, other than birds of prey, Psittaciformes, ostriches and emus (Dromaius novaehollandiae)	5	Number of items	9750				963		58946			4	No
383	H2	2002	2002	2002	6	1	1	Import	344	China, Hong Kong SAR	HKG	360	Indonesia	IDN								10639	Live birds (excl. of 0106.31 & 0106.32)	5	Number of items	10675				1818		121710			4	Yes
384	H4	2013	2013	2013	6	1	1	Import	702	Singapore	SGP	508	Mozambique	MOZ								10639	Birds; live, other than birds of prey, Psittaciformes, ostriches and emus (Dromaius novaehollandiae)	5	Number of items	11450				201		11844			4	No
385	H5	2019	2019	2019	6	1	1	Import	344	China, Hong Kong SAR	HKG	466	Mali	MLI								10639	Birds; live, other than birds of prey, Psittaciformes, ostriches and emus (Dromaius novaehollandiae)	5	Number of items	12269				33		38978			4	No
386	H5	2019	2019	2019	6	1	1	Import	702	Singapore	SGP	0	World	WLD								10639	Birds; live, other than birds of prey, Psittaciformes, ostriches and emus (Dromaius novaehollandiae)	5	Number of items	26366				377		438172			4	Yes
387	H2	2003	2003	2003	6	1	1	Import	702	Singapore	SGP	586	Pakistan	PAK								10639	Live birds (excl. of 0106.31 & 0106.32)	5	Number of items	12859				3405		20983			6	Yes
388	H4	2014	2014	2014	6	1	1	Import	702	Singapore	SGP	466	Mali	MLI								10639	Birds; live, other than birds of prey, Psittaciformes, ostriches and emus (Dromaius novaehollandiae)	5	Number of items	13125				311		24369			4	No
389	H5	2019	2019	2019	6	1	1	Import	344	China, Hong Kong SAR	HKG	0	World	WLD								10639	Birds; live, other than birds of prey, Psittaciformes, ostriches and emus (Dromaius novaehollandiae)	5	Number of items	15253				94		109295			4	Yes
390	H4	2013	2013	2013	6	1	1	Import	702	Singapore	SGP	466	Mali	MLI								10639	Birds; live, other than birds of prey, Psittaciformes, ostriches and emus (Dromaius novaehollandiae)	5	Number of items	13252				451		26561			4	No
391	H2	2004	2004	2004	6	1	1	Import	702	Singapore	SGP	699	India	IND								10639	Live birds (excl. of 0106.31 & 0106.32)	5	Number of items	14017				2833		17457			6	Yes
392	H2	2004	2004	2004	6	1	1	Import	702	Singapore	SGP	490	Other Asia, nes									10639	Live birds (excl. of 0106.31 & 0106.32)	5	Number of items	14728				4312		26574			6	Yes
393	H3	2009	2009	2009	6	1	1	Import	702	Singapore	SGP	834	United Rep. of Tanzania	TZA								10639	Live birds (excl. of 0106.31 & 0106.32)	5	Number of items	15436				447		32722			4	No
394	H2	2004	2004	2004	6	1	1	Import	702	Singapore	SGP	764	Thailand	THA								10639	Live birds (excl. of 0106.31 & 0106.32)	5	Number of items	16060				1537		9470			6	Yes
395	H4	2014	2014	2014	6	1	1	Import	702	Singapore	SGP	324	Guinea	GIN								10639	Birds; live, other than birds of prey, Psittaciformes, ostriches and emus (Dromaius novaehollandiae)	5	Number of items	18350				289		22613			4	No
396	H4	2013	2013	2013	6	1	1	Import	702	Singapore	SGP	324	Guinea	GIN								10639	Birds; live, other than birds of prey, Psittaciformes, ostriches and emus (Dromaius novaehollandiae)	5	Number of items	19300				314		18515			4	No
397	H4	2014	2014	2014	6	1	1	Import	344	China, Hong Kong SAR	HKG	466	Mali	MLI								10639	Birds; live, other than birds of prey, Psittaciformes, ostriches and emus (Dromaius novaehollandiae)	5	Number of items	19342				1191		72907			4	No
398	H4	2014	2014	2014	6	1	1	Import	702	Singapore	SGP	834	United Rep. of Tanzania	TZA								10639	Birds; live, other than birds of prey, Psittaciformes, ostriches and emus (Dromaius novaehollandiae)	5	Number of items	20966				200		15677			4	No
399	H2	2002	2002	2002	6	1	1	Import	702	Singapore	SGP	764	Thailand	THA								10639	Live birds (excl. of 0106.31 & 0106.32)	5	Number of items	30679				816		54649			4	Yes
400	H2	2003	2003	2003	6	1	1	Import	702	Singapore	SGP	458	Malaysia	MYS								10639	Live birds (excl. of 0106.31 & 0106.32)	5	Number of items	40738				5070		31240			6	Yes
401	H3	2009	2009	2009	6	1	1	Import	702	Singapore	SGP	490	Other Asia, nes									10639	Live birds (excl. of 0106.31 & 0106.32)	5	Number of items	66861				1125		82240			4	No
402	H2	2003	2003	2003	6	1	1	Import	702	Singapore	SGP	764	Thailand	THA								10639	Live birds (excl. of 0106.31 & 0106.32)	5	Number of items	106362				21418		131976			6	Yes
403	H4	2013	2013	2013	6	1	1	Import	344	China, Hong Kong SAR	HKG	156	China	CHN								10639	Birds; live, other than birds of prey, Psittaciformes, ostriches and emus (Dromaius novaehollandiae)	5	Number of items	621868						1636128			0	Yes
404	H2	2004	2004	2004	6	1	1	Import	702	Singapore	SGP	458	Malaysia	MYS								10639	Live birds (excl. of 0106.31 & 0106.32)	5	Number of items	252449				19890		122559			6	Yes
405	H2	2003	2003	2003	6	1	1	Import	702	Singapore	SGP	360	Indonesia	IDN								10639	Live birds (excl. of 0106.31 & 0106.32)	5	Number of items	621103				40829		251588			6	Yes
406	H4	2014	2014	2014	6	1	1	Import	344	China, Hong Kong SAR	HKG	156	China	CHN								10639	Birds; live, other than birds of prey, Psittaciformes, ostriches and emus (Dromaius novaehollandiae)	5	Number of items	229711				9296		569282			4	Yes
407	H4	2015	2015	2015	6	1	1	Import	344	China, Hong Kong SAR	HKG	156	China	CHN								10639	Birds; live, other than birds of prey, Psittaciformes, ostriches and emus (Dromaius novaehollandiae)	5	Number of items	474460						1199860			4	Yes
408	H4	2016	2016	2016	6	1	1	Import	344	China, Hong Kong SAR	HKG	156	China	CHN								10639	Birds; live, other than birds of prey, Psittaciformes, ostriches and emus (Dromaius novaehollandiae)	5	Number of items	564418						1413928			4	Yes
409	H5	2017	2017	2017	6	1	1	Import	344	China, Hong Kong SAR	HKG	156	China	CHN								10639	Birds; live, other than birds of prey, Psittaciformes, ostriches and emus (Dromaius novaehollandiae)	5	Number of items	76070						191054			4	Yes
410	H5	2020	2020	2020	6	1	1	Import	702	Singapore	SGP	0	World	WLD								10639	Birds; live, other than birds of prey, Psittaciformes, ostriches and emus (Dromaius novaehollandiae)	1	No Quantity	0						342279			6	Yes
411	H5	2020	2020	2020	6	1	1	Import	344	China, Hong Kong SAR	HKG	0	World	WLD								10639	Birds; live, other than birds of prey, Psittaciformes, ostriches and emus (Dromaius novaehollandiae)	5	Number of items	33030						157911			4	Yes
412	H5	2020	2020	2020	6	1	1	Import	344	China, Hong Kong SAR	HKG	458	Malaysia	MYS								10639	Birds; live, other than birds of prey, Psittaciformes, ostriches and emus (Dromaius novaehollandiae)	5	Number of items	28130						139305			4	No
413	H5	2020	2020	2020	6	1	1	Import	702	Singapore	SGP	56	Belgium	BEL								10639	Birds; live, other than birds of prey, Psittaciformes, ostriches and emus (Dromaius novaehollandiae)	1	No Quantity	0						68228			6	Yes
414	H5	2020	2020	2020	6	1	1	Import	702	Singapore	SGP	620	Portugal	PRT								10639	Birds; live, other than birds of prey, Psittaciformes, ostriches and emus (Dromaius novaehollandiae)	1	No Quantity	0						56911			6	Yes
415	H5	2020	2020	2020	6	1	1	Import	702	Singapore	SGP	180	Dem. Rep. of the Congo	COD								10639	Birds; live, other than birds of prey, Psittaciformes, ostriches and emus (Dromaius novaehollandiae)	1	No Quantity	0						48757			6	Yes
416	H5	2020	2020	2020	6	1	1	Import	702	Singapore	SGP	508	Mozambique	MOZ								10639	Birds; live, other than birds of prey, Psittaciformes, ostriches and emus (Dromaius novaehollandiae)	1	No Quantity	0						44540			6	Yes
417	H5	2020	2020	2020	6	1	1	Import	702	Singapore	SGP	528	Netherlands	NLD								10639	Birds; live, other than birds of prey, Psittaciformes, ostriches and emus (Dromaius novaehollandiae)	1	No Quantity	0						29866			6	Yes
418	H5	2020	2020	2020	6	1	1	Import	702	Singapore	SGP	144	Sri Lanka	LKA								10639	Birds; live, other than birds of prey, Psittaciformes, ostriches and emus (Dromaius novaehollandiae)	1	No Quantity	0						26601			6	Yes
419	H5	2020	2020	2020	6	1	1	Import	702	Singapore	SGP	203	Czechia	CZE								10639	Birds; live, other than birds of prey, Psittaciformes, ostriches and emus (Dromaius novaehollandiae)	1	No Quantity	0						22966			6	Yes
420	H5	2020	2020	2020	6	1	1	Import	344	China, Hong Kong SAR	HKG	466	Mali	MLI								10639	Birds; live, other than birds of prey, Psittaciformes, ostriches and emus (Dromaius novaehollandiae)	5	Number of items	4900						18605			4	No
421	H5	2020	2020	2020	6	1	1	Import	702	Singapore	SGP	324	Guinea	GIN								10639	Birds; live, other than birds of prey, Psittaciformes, ostriches and emus (Dromaius novaehollandiae)	1	No Quantity	0						15167			6	Yes
422	H5	2020	2020	2020	6	1	1	Import	702	Singapore	SGP	276	Germany	DEU								10639	Birds; live, other than birds of prey, Psittaciformes, ostriches and emus (Dromaius novaehollandiae)	1	No Quantity	0						9540			6	Yes
423	H5	2020	2020	2020	6	1	1	Import	702	Singapore	SGP	422	Lebanon	LBN								10639	Birds; live, other than birds of prey, Psittaciformes, ostriches and emus (Dromaius novaehollandiae)	1	No Quantity	0						6171			6	Yes
424	H5	2020	2020	2020	6	1	1	Import	702	Singapore	SGP	608	Philippines	PHL								10639	Birds; live, other than birds of prey, Psittaciformes, ostriches and emus (Dromaius novaehollandiae)	1	No Quantity	0						5998			6	Yes
425	H5	2020	2020	2020	6	1	1	Import	702	Singapore	SGP	466	Mali	MLI								10639	Birds; live, other than birds of prey, Psittaciformes, ostriches and emus (Dromaius novaehollandiae)	1	No Quantity	0						5695			6	Yes
426	H5	2020	2020	2020	6	1	1	Import	702	Singapore	SGP	760	Syria	SYR								10639	Birds; live, other than birds of prey, Psittaciformes, ostriches and emus (Dromaius novaehollandiae)	1	No Quantity	0						1402			6	Yes
427	H5	2020	2020	2020	6	1	1	Import	702	Singapore	SGP	826	United Kingdom	GBR								10639	Birds; live, other than birds of prey, Psittaciformes, ostriches and emus (Dromaius novaehollandiae)	1	No Quantity	0						429			6	Yes

## Sheet: B
ID	Classification	Year	Period	Period Desc.	Aggregate Level	Is Leaf Code	Trade Flow Code	Trade Flow	Reporter Code	Reporter	Reporter ISO	Partner Code	Partner	Partner ISO	Region	2nd Partner Code	2nd Partner	2nd Partner ISO	Customs Proc. Code	Customs	Mode of Transport Code	Mode of Transport	Commodity Code	Commodity	Qty Unit Code	Qty Unit	Qty	Alt Qty Unit Code	Alt Qty Unit	Alt Qty	Netweight (kg)	Gross weight (kg)	Trade Value (US$)	CIF Trade Value (US$)	FOB Trade Value (US$)	Flag
136	H3	2008	2008	2008	6	1	1	Import	702	Singapore	SGP	490	Other Asia, nes		Asia								10639	Live birds (excl. of 0106.31 & 0106.32)	5	Number of items	75291						95890			0
401	H3	2009	2009	2009	6	1	1	Import	702	Singapore	SGP	490	Other Asia, nes		Asia								10639	Live birds (excl. of 0106.31 & 0106.32)	5	Number of items	66861				1125		82240			4
120	H3	2007	2007	2007	6	1	1	Import	702	Singapore	SGP	490	Other Asia, nes		Asia								10639	Live birds (excl. of 0106.31 & 0106.32)	5	Number of items	41904						75036			0
106	H2	2006	2006	2006	6	1	1	Import	702	Singapore	SGP	490	Other Asia, nes		Asia								10639	Live birds (excl. of 0106.31 & 0106.32)	5	Number of items	35331						58480			0
339	H4	2017	2017	2017	6	1	1	Import	702	Singapore	SGP	466	Mali	MLI	Africa								10639	Birds; live, other than birds of prey, Psittaciformes, ostriches and emus (Dromaius novaehollandiae)	5	Number of items	29099						62102			4
412	H5	2020	2020	2020	6	1	1	Import	344	China, Hong Kong SAR	HKG	458	Malaysia	MYS	Asia								10639	Birds; live, other than birds of prey, Psittaciformes, ostriches and emus (Dromaius novaehollandiae)	5	Number of items	28130						139305			4
204	H3	2011	2011	2011	6	1	1	Import	702	Singapore	SGP	834	United Rep. of Tanzania	TZA	Africa								10639	Live birds (excl. of 0106.31 & 0106.32)	5	Number of items	24380						28358			4
200	H3	2011	2011	2011	6	1	1	Import	702	Singapore	SGP	508	Mozambique	MOZ	Africa								10639	Live birds (excl. of 0106.31 & 0106.32)	5	Number of items	23290						46473			4
398	H4	2014	2014	2014	6	1	1	Import	702	Singapore	SGP	834	United Rep. of Tanzania	TZA	Africa								10639	Birds; live, other than birds of prey, Psittaciformes, ostriches and emus (Dromaius novaehollandiae)	5	Number of items	20966				200		15677			4
310	H4	2016	2016	2016	6	1	1	Import	344	China, Hong Kong SAR	HKG	466	Mali	MLI	Africa								10639	Birds; live, other than birds of prey, Psittaciformes, ostriches and emus (Dromaius novaehollandiae)	5	Number of items	20810						75909			4
121	H3	2007	2007	2007	6	1	1	Import	702	Singapore	SGP	834	United Rep. of Tanzania	TZA	Africa								10639	Live birds (excl. of 0106.31 & 0106.32)	5	Number of items	19571						46748			0
198	H3	2011	2011	2011	6	1	1	Import	702	Singapore	SGP	324	Guinea	GIN	Africa								10639	Live birds (excl. of 0106.31 & 0106.32)	5	Number of items	19534						66114			4
397	H4	2014	2014	2014	6	1	1	Import	344	China, Hong Kong SAR	HKG	466	Mali	MLI	Africa								10639	Birds; live, other than birds of prey, Psittaciformes, ostriches and emus (Dromaius novaehollandiae)	5	Number of items	19342				1191		72907			4
396	H4	2013	2013	2013	6	1	1	Import	702	Singapore	SGP	324	Guinea	GIN	Africa								10639	Birds; live, other than birds of prey, Psittaciformes, ostriches and emus (Dromaius novaehollandiae)	5	Number of items	19300				314		18515			4
311	H4	2016	2016	2016	6	1	1	Import	344	China, Hong Kong SAR	HKG	508	Mozambique	MOZ	Africa								10639	Birds; live, other than birds of prey, Psittaciformes, ostriches and emus (Dromaius novaehollandiae)	5	Number of items	19055						72907			4
291	H4	2015	2015	2015	6	1	1	Import	702	Singapore	SGP	466	Mali	MLI	Africa								10639	Birds; live, other than birds of prey, Psittaciformes, ostriches and emus (Dromaius novaehollandiae)	5	Number of items	18620						22555			4
395	H4	2014	2014	2014	6	1	1	Import	702	Singapore	SGP	324	Guinea	GIN	Africa								10639	Birds; live, other than birds of prey, Psittaciformes, ostriches and emus (Dromaius novaehollandiae)	5	Number of items	18350				289		22613			4
338	H4	2017	2017	2017	6	1	1	Import	702	Singapore	SGP	360	Indonesia	IDN	Asia								10639	Birds; live, other than birds of prey, Psittaciformes, ostriches and emus (Dromaius novaehollandiae)	5	Number of items	15471						76109			4
393	H3	2009	2009	2009	6	1	1	Import	702	Singapore	SGP	834	United Rep. of Tanzania	TZA	Africa								10639	Live birds (excl. of 0106.31 & 0106.32)	5	Number of items	15436				447		32722			4
224	H4	2012	2012	2012	6	1	1	Import	702	Singapore	SGP	466	Mali	MLI	Africa								10639	Birds; live, other than birds of prey, Psittaciformes, ostriches and emus (Dromaius novaehollandiae)	5	Number of items	13950						31065			4
296	H4	2015	2015	2015	6	1	1	Import	702	Singapore	SGP	324	Guinea	GIN	Africa								10639	Birds; live, other than birds of prey, Psittaciformes, ostriches and emus (Dromaius novaehollandiae)	5	Number of items	13900						7302			4
179	H3	2010	2010	2010	6	1	1	Import	702	Singapore	SGP	834	United Rep. of Tanzania	TZA	Africa								10639	Live birds (excl. of 0106.31 & 0106.32)	5	Number of items	13885						25685			4
314	H4	2016	2016	2016	6	1	1	Import	702	Singapore	SGP	466	Mali	MLI	Africa								10639	Birds; live, other than birds of prey, Psittaciformes, ostriches and emus (Dromaius novaehollandiae)	5	Number of items	13381						24875			4
226	H4	2012	2012	2012	6	1	1	Import	702	Singapore	SGP	324	Guinea	GIN	Africa								10639	Birds; live, other than birds of prey, Psittaciformes, ostriches and emus (Dromaius novaehollandiae)	5	Number of items	13280						27204			4
390	H4	2013	2013	2013	6	1	1	Import	702	Singapore	SGP	466	Mali	MLI	Africa								10639	Birds; live, other than birds of prey, Psittaciformes, ostriches and emus (Dromaius novaehollandiae)	5	Number of items	13252				451		26561			4
388	H4	2014	2014	2014	6	1	1	Import	702	Singapore	SGP	466	Mali	MLI	Africa								10639	Birds; live, other than birds of prey, Psittaciformes, ostriches and emus (Dromaius novaehollandiae)	5	Number of items	13125				311		24369			4
250	H4	2013	2013	2013	6	1	1	Import	344	China, Hong Kong SAR	HKG	466	Mali	MLI	Africa								10639	Birds; live, other than birds of prey, Psittaciformes, ostriches and emus (Dromaius novaehollandiae)	5	Number of items	12650						50502			0
385	H5	2019	2019	2019	6	1	1	Import	344	China, Hong Kong SAR	HKG	466	Mali	MLI	Africa								10639	Birds; live, other than birds of prey, Psittaciformes, ostriches and emus (Dromaius novaehollandiae)	5	Number of items	12269				33		38978			4
384	H4	2013	2013	2013	6	1	1	Import	702	Singapore	SGP	508	Mozambique	MOZ	Africa								10639	Birds; live, other than birds of prey, Psittaciformes, ostriches and emus (Dromaius novaehollandiae)	5	Number of items	11450				201		11844			4
175	H3	2010	2010	2010	6	1	1	Import	702	Singapore	SGP	324	Guinea	GIN	Africa								10639	Live birds (excl. of 0106.31 & 0106.32)	5	Number of items	11292						53224			4
382	H4	2014	2014	2014	6	1	1	Import	344	China, Hong Kong SAR	HKG	508	Mozambique	MOZ	Africa								10639	Birds; live, other than birds of prey, Psittaciformes, ostriches and emus (Dromaius novaehollandiae)	5	Number of items	9750				963		58946			4
346	H4	2017	2017	2017	6	1	1	Import	702	Singapore	SGP	508	Mozambique	MOZ	Africa								10639	Birds; live, other than birds of prey, Psittaciformes, ostriches and emus (Dromaius novaehollandiae)	5	Number of items	9750						17604			4
381	H3	2009	2009	2009	6	1	1	Import	702	Singapore	SGP	324	Guinea	GIN	Africa								10639	Live birds (excl. of 0106.31 & 0106.32)	5	Number of items	9500				591		43224			4
138	H3	2008	2008	2008	6	1	1	Import	702	Singapore	SGP	834	United Rep. of Tanzania	TZA	Africa								10639	Live birds (excl. of 0106.31 & 0106.32)	5	Number of items	9458						32991			0
174	H3	2010	2010	2010	6	1	1	Import	702	Singapore	SGP	710	South Africa	ZAF	Africa								10639	Live birds (excl. of 0106.31 & 0106.32)	5	Number of items	9029						73285			4
379	H3	2011	2011	2011	6	1	1	Import	344	China, Hong Kong SAR	HKG	324	Guinea	GIN	Africa								10639	Live birds (excl. of 0106.31 & 0106.32)	5	Number of items	9000				347		30563			4
125	H3	2007	2007	2007	6	1	1	Import	702	Singapore	SGP	324	Guinea	GIN	Africa								10639	Live birds (excl. of 0106.31 & 0106.32)	5	Number of items	8485						12788			0
378	H5	2019	2019	2019	6	1	1	Import	702	Singapore	SGP	466	Mali	MLI	Africa								10639	Birds; live, other than birds of prey, Psittaciformes, ostriches and emus (Dromaius novaehollandiae)	5	Number of items	8100				4		5438			4
377	H3	2009	2009	2009	6	1	1	Import	702	Singapore	SGP	710	South Africa	ZAF	Africa								10639	Live birds (excl. of 0106.31 & 0106.32)	5	Number of items	8079				710		51909			4
176	H3	2010	2010	2010	6	1	1	Import	344	China, Hong Kong SAR	HKG	508	Mozambique	MOZ	Africa								10639	Live birds (excl. of 0106.31 & 0106.32)	5	Number of items	7930						37687			0
107	H2	2006	2006	2006	6	1	1	Import	702	Singapore	SGP	834	United Rep. of Tanzania	TZA	Africa								10639	Live birds (excl. of 0106.31 & 0106.32)	5	Number of items	7708						21192			0
109	H2	2006	2006	2006	6	1	1	Import	702	Singapore	SGP	324	Guinea	GIN	Africa								10639	Live birds (excl. of 0106.31 & 0106.32)	5	Number of items	7560						17563			0
376	H3	2009	2009	2009	6	1	1	Import	702	Singapore	SGP	577	Other Africa, nes		Africa								10639	Live birds (excl. of 0106.31 & 0106.32)	5	Number of items	7550				235		17166			4
375	H5	2019	2019	2019	6	1	1	Import	702	Singapore	SGP	324	Guinea	GIN	Africa								10639	Birds; live, other than birds of prey, Psittaciformes, ostriches and emus (Dromaius novaehollandiae)	5	Number of items	7138				23		27218			4
316	H4	2016	2016	2016	6	1	1	Import	702	Singapore	SGP	508	Mozambique	MOZ	Africa								10639	Birds; live, other than birds of prey, Psittaciformes, ostriches and emus (Dromaius novaehollandiae)	5	Number of items	6516						21346			4
340	H4	2017	2017	2017	6	1	1	Import	702	Singapore	SGP	56	Belgium	BEL	Europe								10639	Birds; live, other than birds of prey, Psittaciformes, ostriches and emus (Dromaius novaehollandiae)	5	Number of items	6298						54887			4
290	H4	2015	2015	2015	6	1	1	Import	344	China, Hong Kong SAR	HKG	466	Mali	MLI	Africa								10639	Birds; live, other than birds of prey, Psittaciformes, ostriches and emus (Dromaius novaehollandiae)	5	Number of items	6170						35035			4
289	H4	2015	2015	2015	6	1	1	Import	344	China, Hong Kong SAR	HKG	508	Mozambique	MOZ	Africa								10639	Birds; live, other than birds of prey, Psittaciformes, ostriches and emus (Dromaius novaehollandiae)	5	Number of items	5900						45581			4
126	H3	2007	2007	2007	6	1	1	Import	702	Singapore	SGP	577	Other Africa, nes		Africa								10639	Live birds (excl. of 0106.31 & 0106.32)	5	Number of items	5700						12657			0
228	H4	2012	2012	2012	6	1	1	Import	702	Singapore	SGP	508	Mozambique	MOZ	Africa								10639	Birds; live, other than birds of prey, Psittaciformes, ostriches and emus (Dromaius novaehollandiae)	5	Number of items	5685						17986			4
323	H4	2016	2016	2016	6	1	1	Import	702	Singapore	SGP	180	Dem. Rep. of the Congo	COD	Africa								10639	Birds; live, other than birds of prey, Psittaciformes, ostriches and emus (Dromaius novaehollandiae)	5	Number of items	5500						8647			4
370	H4	2014	2014	2014	6	1	1	Import	702	Singapore	SGP	508	Mozambique	MOZ	Africa								10639	Birds; live, other than birds of prey, Psittaciformes, ostriches and emus (Dromaius novaehollandiae)	5	Number of items	5450				136		10642			4
369	H5	2018	2018	2018	6	1	1	Import	344	China, Hong Kong SAR	HKG	466	Mali	MLI	Africa								10639	Birds; live, other than birds of prey, Psittaciformes, ostriches and emus (Dromaius novaehollandiae)	5	Number of items	5408				12		18732			4
368	H5	2018	2018	2018	6	1	1	Import	702	Singapore	SGP	466	Mali	MLI	Africa								10639	Birds; live, other than birds of prey, Psittaciformes, ostriches and emus (Dromaius novaehollandiae)	5	Number of items	5400				2		3906			4
146	H3	2008	2008	2008	6	1	1	Import	702	Singapore	SGP	180	Dem. Rep. of the Congo	COD	Africa								10639	Live birds (excl. of 0106.31 & 0106.32)	5	Number of items	5098						11315			0
420	H5	2020	2020	2020	6	1	1	Import	344	China, Hong Kong SAR	HKG	466	Mali	MLI	Africa								10639	Birds; live, other than birds of prey, Psittaciformes, ostriches and emus (Dromaius novaehollandiae)	5	Number of items	4900						18605			4
319	H4	2016	2016	2016	6	1	1	Import	344	China, Hong Kong SAR	HKG	710	South Africa	ZAF	Africa								10639	Birds; live, other than birds of prey, Psittaciformes, ostriches and emus (Dromaius novaehollandiae)	5	Number of items	4800						14432			4
348	H4	2017	2017	2017	6	1	1	Import	702	Singapore	SGP	608	Philippines	PHL	Asia								10639	Birds; live, other than birds of prey, Psittaciformes, ostriches and emus (Dromaius novaehollandiae)	5	Number of items	4438						11041			4
366	H3	2009	2009	2009	6	1	1	Import	344	China, Hong Kong SAR	HKG	710	South Africa	ZAF	Africa								10639	Live birds (excl. of 0106.31 & 0106.32)	5	Number of items	4410				642		46940			4
183	H3	2010	2010	2010	6	1	1	Import	702	Singapore	SGP	508	Mozambique	MOZ	Africa								10639	Live birds (excl. of 0106.31 & 0106.32)	5	Number of items	4280						9138			4
141	H3	2008	2008	2008	6	1	1	Import	702	Singapore	SGP	577	Other Africa, nes		Africa								10639	Live birds (excl. of 0106.31 & 0106.32)	5	Number of items	4200						17652			0
187	H3	2010	2010	2010	6	1	1	Import	702	Singapore	SGP	490	Other Asia, nes		Asia								10639	Live birds (excl. of 0106.31 & 0106.32)	5	Number of items	4185						7738			4
284	H5	2018	2018	2018	6	1	1	Import	344	China, Hong Kong SAR	HKG	458	Malaysia	MYS	Asia								10639	Birds; live, other than birds of prey, Psittaciformes, ostriches and emus (Dromaius novaehollandiae)	5	Number of items	4180				30		45199			4
328	H4	2016	2016	2016	6	1	1	Import	702	Singapore	SGP	178	Congo	COG	Africa								10639	Birds; live, other than birds of prey, Psittaciformes, ostriches and emus (Dromaius novaehollandiae)	5	Number of items	4000						2088			4
282	H4	2013	2013	2013	6	1	1	Import	702	Singapore	SGP	834	United Rep. of Tanzania	TZA	Africa								10639	Birds; live, other than birds of prey, Psittaciformes, ostriches and emus (Dromaius novaehollandiae)	5	Number of items	3967				84		4974			4
299	H4	2015	2015	2015	6	1	1	Import	702	Singapore	SGP	834	United Rep. of Tanzania	TZA	Africa								10639	Birds; live, other than birds of prey, Psittaciformes, ostriches and emus (Dromaius novaehollandiae)	5	Number of items	3918						4582			4
137	H3	2008	2008	2008	6	1	1	Import	344	China, Hong Kong SAR	HKG	458	Malaysia	MYS	Asia								10639	Live birds (excl. of 0106.31 & 0106.32)	5	Number of items	3858						40110			0
281	H5	2018	2018	2018	6	1	1	Import	344	China, Hong Kong SAR	HKG	508	Mozambique	MOZ	Africa								10639	Birds; live, other than birds of prey, Psittaciformes, ostriches and emus (Dromaius novaehollandiae)	5	Number of items	3850				7		10499			4
142	H3	2008	2008	2008	6	1	1	Import	344	China, Hong Kong SAR	HKG	710	South Africa	ZAF	Africa								10639	Live birds (excl. of 0106.31 & 0106.32)	5	Number of items	3570						17559			0
280	H5	2019	2019	2019	6	1	1	Import	702	Singapore	SGP	608	Philippines	PHL	Asia								10639	Birds; live, other than birds of prey, Psittaciformes, ostriches and emus (Dromaius novaehollandiae)	5	Number of items	3500				5		5917			4
297	H4	2015	2015	2015	6	1	1	Import	702	Singapore	SGP	508	Mozambique	MOZ	Africa								10639	Birds; live, other than birds of prey, Psittaciformes, ostriches and emus (Dromaius novaehollandiae)	5	Number of items	3350						6763			4
143	H3	2008	2008	2008	6	1	1	Import	344	China, Hong Kong SAR	HKG	834	United Rep. of Tanzania	TZA	Africa								10639	Live birds (excl. of 0106.31 & 0106.32)	5	Number of items	3313						17099			0
344	H4	2017	2017	2017	6	1	1	Import	702	Singapore	SGP	686	Senegal	SEN	Africa								10639	Birds; live, other than birds of prey, Psittaciformes, ostriches and emus (Dromaius novaehollandiae)	5	Number of items	3310						20374			4
345	H5	2017	2017	2017	6	1	1	Import	344	China, Hong Kong SAR	HKG	508	Mozambique	MOZ	Africa								10639	Birds; live, other than birds of prey, Psittaciformes, ostriches and emus (Dromaius novaehollandiae)	5	Number of items	3200						19716			4
278	H4	2013	2013	2013	6	1	1	Import	702	Singapore	SGP	724	Spain	ESP	Europe								10639	Birds; live, other than birds of prey, Psittaciformes, ostriches and emus (Dromaius novaehollandiae)	5	Number of items	3163				1218		71648			4
277	H3	2009	2009	2009	6	1	1	Import	344	China, Hong Kong SAR	HKG	458	Malaysia	MYS	Asia								10639	Live birds (excl. of 0106.31 & 0106.32)	5	Number of items	3123				537		39251			4
139	H3	2008	2008	2008	6	1	1	Import	344	China, Hong Kong SAR	HKG	508	Mozambique	MOZ	Africa								10639	Live birds (excl. of 0106.31 & 0106.32)	5	Number of items	3100						23523			0
145	H3	2008	2008	2008	6	1	1	Import	344	China, Hong Kong SAR	HKG	324	Guinea	GIN	Africa								10639	Live birds (excl. of 0106.31 & 0106.32)	5	Number of items	3100						11329			0
276	H3	2009	2009	2009	6	1	1	Import	344	China, Hong Kong SAR	HKG	508	Mozambique	MOZ	Africa								10639	Live birds (excl. of 0106.31 & 0106.32)	5	Number of items	3020				201		14730			4
216	H3	2011	2011	2011	6	1	1	Import	702	Singapore	SGP	490	Other Asia, nes		Asia								10639	Live birds (excl. of 0106.31 & 0106.32)	5	Number of items	3000						1229			4
330	H4	2016	2016	2016	6	1	1	Import	702	Singapore	SGP	686	Senegal	SEN	Africa								10639	Birds; live, other than birds of prey, Psittaciformes, ostriches and emus (Dromaius novaehollandiae)	5	Number of items	3000						1511			4
206	H3	2011	2011	2011	6	1	1	Import	702	Singapore	SGP	710	South Africa	ZAF	Africa								10639	Live birds (excl. of 0106.31 & 0106.32)	5	Number of items	2865						24624			4
184	H3	2010	2010	2010	6	1	1	Import	702	Singapore	SGP	577	Other Africa, nes		Africa								10639	Live birds (excl. of 0106.31 & 0106.32)	5	Number of items	2800						8584			4
326	H4	2016	2016	2016	6	1	1	Import	702	Singapore	SGP	834	United Rep. of Tanzania	TZA	Africa								10639	Birds; live, other than birds of prey, Psittaciformes, ostriches and emus (Dromaius novaehollandiae)	5	Number of items	2800						2892			4
127	H3	2007	2007	2007	6	1	1	Import	344	China, Hong Kong SAR	HKG	508	Mozambique	MOZ	Africa								10639	Live birds (excl. of 0106.31 & 0106.32)	5	Number of items	2790						12306			0
222	H4	2012	2012	2012	6	1	1	Import	344	China, Hong Kong SAR	HKG	458	Malaysia	MYS	Asia								10639	Birds; live, other than birds of prey, Psittaciformes, ostriches and emus (Dromaius novaehollandiae)	5	Number of items	2553						74915			0
229	H4	2012	2012	2012	6	1	1	Import	344	China, Hong Kong SAR	HKG	324	Guinea	GIN	Africa								10639	Birds; live, other than birds of prey, Psittaciformes, ostriches and emus (Dromaius novaehollandiae)	5	Number of items	2500						12944			0
238	H4	2012	2012	2012	6	1	1	Import	702	Singapore	SGP	577	Other Africa, nes		Africa								10639	Birds; live, other than birds of prey, Psittaciformes, ostriches and emus (Dromaius novaehollandiae)	5	Number of items	2500						3589			4
272	H5	2018	2018	2018	6	1	1	Import	702	Singapore	SGP	56	Belgium	BEL	Europe								10639	Birds; live, other than birds of prey, Psittaciformes, ostriches and emus (Dromaius novaehollandiae)	5	Number of items	2500				3		5395			4
271	H4	2014	2014	2014	6	1	1	Import	344	China, Hong Kong SAR	HKG	458	Malaysia	MYS	Asia								10639	Birds; live, other than birds of prey, Psittaciformes, ostriches and emus (Dromaius novaehollandiae)	5	Number of items	2475				701		42948			4
209	H3	2011	2011	2011	6	1	1	Import	702	Singapore	SGP	528	Netherlands	NLD	Europe								10639	Live birds (excl. of 0106.31 & 0106.32)	5	Number of items	2309						19675			4
234	H4	2012	2012	2012	6	1	1	Import	344	China, Hong Kong SAR	HKG	466	Mali	MLI	Africa								10639	Birds; live, other than birds of prey, Psittaciformes, ostriches and emus (Dromaius novaehollandiae)	5	Number of items	2300						6163			0
298	H4	2015	2015	2015	6	1	1	Import	344	China, Hong Kong SAR	HKG	686	Senegal	SEN	Africa								10639	Birds; live, other than birds of prey, Psittaciformes, ostriches and emus (Dromaius novaehollandiae)	5	Number of items	2200						6520			4
288	H4	2015	2015	2015	6	1	1	Import	702	Singapore	SGP	724	Spain	ESP	Europe								10639	Birds; live, other than birds of prey, Psittaciformes, ostriches and emus (Dromaius novaehollandiae)	5	Number of items	2145						112798			4
270	H4	2014	2014	2014	6	1	1	Import	702	Singapore	SGP	724	Spain	ESP	Europe								10639	Birds; live, other than birds of prey, Psittaciformes, ostriches and emus (Dromaius novaehollandiae)	5	Number of items	2138				672		52572			4
230	H4	2012	2012	2012	6	1	1	Import	702	Singapore	SGP	528	Netherlands	NLD	Europe								10639	Birds; live, other than birds of prey, Psittaciformes, ostriches and emus (Dromaius novaehollandiae)	5	Number of items	2126						8251			4
186	H3	2010	2010	2010	6	1	1	Import	344	China, Hong Kong SAR	HKG	324	Guinea	GIN	Africa								10639	Live birds (excl. of 0106.31 & 0106.32)	5	Number of items	2120						8160			0
312	H4	2016	2016	2016	6	1	1	Import	344	China, Hong Kong SAR	HKG	458	Malaysia	MYS	Asia								10639	Birds; live, other than birds of prey, Psittaciformes, ostriches and emus (Dromaius novaehollandiae)	5	Number of items	2089						39453			4
115	H2	2006	2006	2006	6	1	1	Import	702	Singapore	SGP	699	India	IND	Asia								10639	Live birds (excl. of 0106.31 & 0106.32)	5	Number of items	2050						1962			0
130	H3	2007	2007	2007	6	1	1	Import	702	Singapore	SGP	120	Cameroon	CMR	Africa								10639	Live birds (excl. of 0106.31 & 0106.32)	5	Number of items	2000						4072			0
303	H4	2015	2015	2015	6	1	1	Import	702	Singapore	SGP	686	Senegal	SEN	Africa								10639	Birds; live, other than birds of prey, Psittaciformes, ostriches and emus (Dromaius novaehollandiae)	5	Number of items	2000						2124			4
268	H5	2018	2018	2018	6	1	1	Import	702	Singapore	SGP	508	Mozambique	MOZ	Africa								10639	Birds; live, other than birds of prey, Psittaciformes, ostriches and emus (Dromaius novaehollandiae)	5	Number of items	2000				4		6181			4
266	H5	2019	2019	2019	6	1	1	Import	344	China, Hong Kong SAR	HKG	458	Malaysia	MYS	Asia								10639	Birds; live, other than birds of prey, Psittaciformes, ostriches and emus (Dromaius novaehollandiae)	5	Number of items	1984				52		61001			4
265	H5	2019	2019	2019	6	1	1	Import	702	Singapore	SGP	508	Mozambique	MOZ	Africa								10639	Birds; live, other than birds of prey, Psittaciformes, ostriches and emus (Dromaius novaehollandiae)	5	Number of items	1920				15		17515			4
349	H5	2017	2017	2017	6	1	1	Import	344	China, Hong Kong SAR	HKG	324	Guinea	GIN	Africa								10639	Birds; live, other than birds of prey, Psittaciformes, ostriches and emus (Dromaius novaehollandiae)	5	Number of items	1860						9462			4
264	H5	2019	2019	2019	6	1	1	Import	702	Singapore	SGP	144	Sri Lanka	LKA	Asia								10639	Birds; live, other than birds of prey, Psittaciformes, ostriches and emus (Dromaius novaehollandiae)	5	Number of items	1842				2		3102			4
351	H4	2017	2017	2017	6	1	1	Import	702	Singapore	SGP	196	Cyprus	CYP	Asia								10639	Birds; live, other than birds of prey, Psittaciformes, ostriches and emus (Dromaius novaehollandiae)	5	Number of items	1837						8853			4
321	H4	2016	2016	2016	6	1	1	Import	344	China, Hong Kong SAR	HKG	834	United Rep. of Tanzania	TZA	Africa								10639	Birds; live, other than birds of prey, Psittaciformes, ostriches and emus (Dromaius novaehollandiae)	5	Number of items	1750						12428			4
262	H4	2014	2014	2014	6	1	1	Import	702	Singapore	SGP	624	Guinea-Bissau	GNB	Africa								10639	Birds; live, other than birds of prey, Psittaciformes, ostriches and emus (Dromaius novaehollandiae)	5	Number of items	1735				151		11883			4
110	H2	2006	2006	2006	6	1	1	Import	344	China, Hong Kong SAR	HKG	710	South Africa	ZAF	Africa								10639	Live birds (excl. of 0106.31 & 0106.32)	5	Number of items	1700						11494			0
337	H4	2017	2017	2017	6	1	1	Import	702	Singapore	SGP	620	Portugal	PRT	Europe								10639	Birds; live, other than birds of prey, Psittaciformes, ostriches and emus (Dromaius novaehollandiae)	5	Number of items	1624						89466			4
325	H4	2016	2016	2016	6	1	1	Import	702	Singapore	SGP	703	Slovakia	SVK	Europe								10639	Birds; live, other than birds of prey, Psittaciformes, ostriches and emus (Dromaius novaehollandiae)	5	Number of items	1600						5567			4
178	H3	2010	2010	2010	6	1	1	Import	344	China, Hong Kong SAR	HKG	458	Malaysia	MYS	Asia								10639	Live birds (excl. of 0106.31 & 0106.32)	5	Number of items	1585						28528			0
259	H5	2019	2019	2019	6	1	1	Import	702	Singapore	SGP	724	Spain	ESP	Europe								10639	Birds; live, other than birds of prey, Psittaciformes, ostriches and emus (Dromaius novaehollandiae)	5	Number of items	1585				24		28564			4
292	H4	2015	2015	2015	6	1	1	Import	344	China, Hong Kong SAR	HKG	458	Malaysia	MYS	Asia								10639	Birds; live, other than birds of prey, Psittaciformes, ostriches and emus (Dromaius novaehollandiae)	5	Number of items	1583						19789			4
257	H5	2018	2018	2018	6	1	1	Import	702	Singapore	SGP	724	Spain	ESP	Europe								10639	Birds; live, other than birds of prey, Psittaciformes, ostriches and emus (Dromaius novaehollandiae)	5	Number of items	1582				21		31158			4
124	H3	2007	2007	2007	6	1	1	Import	344	China, Hong Kong SAR	HKG	458	Malaysia	MYS	Asia								10639	Live birds (excl. of 0106.31 & 0106.32)	5	Number of items	1560						14421			0
227	H4	2012	2012	2012	6	1	1	Import	702	Singapore	SGP	724	Spain	ESP	Europe								10639	Birds; live, other than birds of prey, Psittaciformes, ostriches and emus (Dromaius novaehollandiae)	5	Number of items	1531						24174			4
256	H4	2013	2013	2013	6	1	1	Import	702	Singapore	SGP	784	United Arab Emirates	ARE	Asia								10639	Birds; live, other than birds of prey, Psittaciformes, ostriches and emus (Dromaius novaehollandiae)	5	Number of items	1500				155		9135			4
252	H4	2013	2013	2013	6	1	1	Import	344	China, Hong Kong SAR	HKG	458	Malaysia	MYS	Asia								10639	Birds; live, other than birds of prey, Psittaciformes, ostriches and emus (Dromaius novaehollandiae)	5	Number of items	1380						25872			0
253	H3	2011	2011	2011	6	1	1	Import	344	China, Hong Kong SAR	HKG	458	Malaysia	MYS	Asia								10639	Live birds (excl. of 0106.31 & 0106.32)	5	Number of items	1350				298		26273			4
249	H3	2009	2009	2009	6	1	1	Import	344	China, Hong Kong SAR	HKG	324	Guinea	GIN	Africa								10639	Live birds (excl. of 0106.31 & 0106.32)	5	Number of items	1260				77		5635			4
248	H5	2018	2018	2018	6	1	1	Import	344	China, Hong Kong SAR	HKG	324	Guinea	GIN	Africa								10639	Birds; live, other than birds of prey, Psittaciformes, ostriches and emus (Dromaius novaehollandiae)	5	Number of items	1250				3		4975			4
210	H3	2011	2011	2011	6	1	1	Import	702	Singapore	SGP	724	Spain	ESP	Europe								10639	Live birds (excl. of 0106.31 & 0106.32)	5	Number of items	1234						17422			4
207	H5	2018	2018	2018	6	1	1	Import	344	China, Hong Kong SAR	HKG	710	South Africa	ZAF	Africa								10639	Birds; live, other than birds of prey, Psittaciformes, ostriches and emus (Dromaius novaehollandiae)	5	Number of items	1204				2		3821			4
203	H4	2014	2014	2014	6	1	1	Import	702	Singapore	SGP	528	Netherlands	NLD	Europe								10639	Birds; live, other than birds of prey, Psittaciformes, ostriches and emus (Dromaius novaehollandiae)	5	Number of items	1162				103		8073			4
202	H5	2019	2019	2019	6	1	1	Import	702	Singapore	SGP	422	Lebanon	LBN	Asia								10639	Birds; live, other than birds of prey, Psittaciformes, ostriches and emus (Dromaius novaehollandiae)	5	Number of items	1150				2		2561			4
132	H3	2007	2007	2007	6	1	1	Import	702	Singapore	SGP	328	Guyana	GUY	Americas								10639	Live birds (excl. of 0106.31 & 0106.32)	5	Number of items	1119						1690			0
334	H4	2017	2017	2017	6	1	1	Import	702	Singapore	SGP	528	Netherlands	NLD	Europe								10639	Birds; live, other than birds of prey, Psittaciformes, ostriches and emus (Dromaius novaehollandiae)	5	Number of items	1104						338057			4
235	H4	2012	2012	2012	6	1	1	Import	344	China, Hong Kong SAR	HKG	686	Senegal	SEN	Africa								10639	Birds; live, other than birds of prey, Psittaciformes, ostriches and emus (Dromaius novaehollandiae)	5	Number of items	1050						5157			0
352	H4	2017	2017	2017	6	1	1	Import	702	Singapore	SGP	180	Dem. Rep. of the Congo	COD	Africa								10639	Birds; live, other than birds of prey, Psittaciformes, ostriches and emus (Dromaius novaehollandiae)	5	Number of items	1008						6524			4
170	H4	2013	2013	2013	6	1	1	Import	702	Singapore	SGP	528	Netherlands	NLD	Europe								10639	Birds; live, other than birds of prey, Psittaciformes, ostriches and emus (Dromaius novaehollandiae)	5	Number of items	1004				39		2338			4
149	H3	2008	2008	2008	6	1	1	Import	702	Singapore	SGP	624	Guinea-Bissau	GNB	Africa								10639	Live birds (excl. of 0106.31 & 0106.32)	5	Number of items	1000						3920			0
169	H3	2009	2009	2009	6	1	1	Import	702	Singapore	SGP	598	Papua New Guinea	PNG	Oceania								10639	Live birds (excl. of 0106.31 & 0106.32)	5	Number of items	1000				49		3568			4
213	H3	2011	2011	2011	6	1	1	Import	702	Singapore	SGP	178	Congo	COG	Africa								10639	Live birds (excl. of 0106.31 & 0106.32)	5	Number of items	1000						6937			4
201	H3	2011	2011	2011	6	1	1	Import	702	Singapore	SGP	56	Belgium	BEL	Europe								10639	Live birds (excl. of 0106.31 & 0106.32)	5	Number of items	950						35511			4
167	H5	2018	2018	2018	6	1	1	Import	702	Singapore	SGP	608	Philippines	PHL	Asia								10639	Birds; live, other than birds of prey, Psittaciformes, ostriches and emus (Dromaius novaehollandiae)	5	Number of items	935				2		4024			4
166	H3	2009	2009	2009	6	1	1	Import	702	Singapore	SGP	608	Philippines	PHL	Asia								10639	Live birds (excl. of 0106.31 & 0106.32)	5	Number of items	927				123		9030			4
295	H4	2015	2015	2015	6	1	1	Import	702	Singapore	SGP	528	Netherlands	NLD	Europe								10639	Birds; live, other than birds of prey, Psittaciformes, ostriches and emus (Dromaius novaehollandiae)	5	Number of items	919						11500			4
315	H4	2016	2016	2016	6	1	1	Import	702	Singapore	SGP	56	Belgium	BEL	Europe								10639	Birds; live, other than birds of prey, Psittaciformes, ostriches and emus (Dromaius novaehollandiae)	5	Number of items	910						21666			4
231	H4	2012	2012	2012	6	1	1	Import	702	Singapore	SGP	56	Belgium	BEL	Europe								10639	Birds; live, other than birds of prey, Psittaciformes, ostriches and emus (Dromaius novaehollandiae)	5	Number of items	890						7810			4
342	H4	2017	2017	2017	6	1	1	Import	702	Singapore	SGP	724	Spain	ESP	Europe								10639	Birds; live, other than birds of prey, Psittaciformes, ostriches and emus (Dromaius novaehollandiae)	5	Number of items	858						23663			4
223	H4	2012	2012	2012	6	1	1	Import	344	China, Hong Kong SAR	HKG	178	Congo	COG	Africa								10639	Birds; live, other than birds of prey, Psittaciformes, ostriches and emus (Dromaius novaehollandiae)	5	Number of items	852						49250			0
147	H3	2008	2008	2008	6	1	1	Import	702	Singapore	SGP	324	Guinea	GIN	Africa								10639	Live birds (excl. of 0106.31 & 0106.32)	5	Number of items	810						7005			0
324	H4	2016	2016	2016	6	1	1	Import	702	Singapore	SGP	858	Uruguay	URY	Americas								10639	Birds; live, other than birds of prey, Psittaciformes, ostriches and emus (Dromaius novaehollandiae)	5	Number of items	800						7889			4
164	H5	2019	2019	2019	6	1	1	Import	344	China, Hong Kong SAR	HKG	324	Guinea	GIN	Africa								10639	Birds; live, other than birds of prey, Psittaciformes, ostriches and emus (Dromaius novaehollandiae)	5	Number of items	800				5		6329			4
254	H4	2013	2013	2013	6	1	1	Import	344	China, Hong Kong SAR	HKG	276	Germany	DEU	Europe								10639	Birds; live, other than birds of prey, Psittaciformes, ostriches and emus (Dromaius novaehollandiae)	5	Number of items	770						12764			0
347	H5	2017	2017	2017	6	1	1	Import	344	China, Hong Kong SAR	HKG	458	Malaysia	MYS	Asia								10639	Birds; live, other than birds of prey, Psittaciformes, ostriches and emus (Dromaius novaehollandiae)	5	Number of items	735						16360			4
356	H5	2017	2017	2017	6	1	1	Import	344	China, Hong Kong SAR	HKG	466	Mali	MLI	Africa								10639	Birds; live, other than birds of prey, Psittaciformes, ostriches and emus (Dromaius novaehollandiae)	5	Number of items	700						2031			4
355	H4	2017	2017	2017	6	1	1	Import	702	Singapore	SGP	860	Uzbekistan	UZB	Europe								10639	Birds; live, other than birds of prey, Psittaciformes, ostriches and emus (Dromaius novaehollandiae)	5	Number of items	680						4175			4
111	H2	2006	2006	2006	6	1	1	Import	344	China, Hong Kong SAR	HKG	458	Malaysia	MYS	Asia								10639	Live birds (excl. of 0106.31 & 0106.32)	5	Number of items	670						8484			0
211	H3	2011	2011	2011	6	1	1	Import	702	Singapore	SGP	442	Luxembourg	LUX	Europe								10639	Live birds (excl. of 0106.31 & 0106.32)	5	Number of items	665						11651			4
123	H3	2007	2007	2007	6	1	1	Import	702	Singapore	SGP	710	South Africa	ZAF	Africa								10639	Live birds (excl. of 0106.31 & 0106.32)	5	Number of items	650						18909			0
159	H5	2019	2019	2019	6	1	1	Import	702	Singapore	SGP	686	Senegal	SEN	Africa								10639	Birds; live, other than birds of prey, Psittaciformes, ostriches and emus (Dromaius novaehollandiae)	5	Number of items	640				1		1934			4
158	H4	2013	2013	2013	6	1	1	Import	702	Singapore	SGP	608	Philippines	PHL	Asia								10639	Birds; live, other than birds of prey, Psittaciformes, ostriches and emus (Dromaius novaehollandiae)	5	Number of items	616				962		56604			4
317	H4	2016	2016	2016	6	1	1	Import	702	Singapore	SGP	724	Spain	ESP	Europe								10639	Birds; live, other than birds of prey, Psittaciformes, ostriches and emus (Dromaius novaehollandiae)	5	Number of items	606						17978			4
180	H3	2010	2010	2010	6	1	1	Import	702	Singapore	SGP	56	Belgium	BEL	Europe								10639	Live birds (excl. of 0106.31 & 0106.32)	5	Number of items	600						19978			4
357	H4	2017	2017	2017	6	1	1	Import	702	Singapore	SGP	324	Guinea	GIN	Africa								10639	Birds; live, other than birds of prey, Psittaciformes, ostriches and emus (Dromaius novaehollandiae)	5	Number of items	600						926			4
122	H3	2007	2007	2007	6	1	1	Import	702	Singapore	SGP	528	Netherlands	NLD	Europe								10639	Live birds (excl. of 0106.31 & 0106.32)	5	Number of items	593						43051			0
185	H3	2010	2010	2010	6	1	1	Import	702	Singapore	SGP	608	Philippines	PHL	Asia								10639	Live birds (excl. of 0106.31 & 0106.32)	5	Number of items	590						8560			4
157	H4	2014	2014	2014	6	1	1	Import	702	Singapore	SGP	860	Uzbekistan	UZB	Europe								10639	Birds; live, other than birds of prey, Psittaciformes, ostriches and emus (Dromaius novaehollandiae)	5	Number of items	590				55		4323			4
156	H5	2018	2018	2018	6	1	1	Import	702	Singapore	SGP	620	Portugal	PRT	Europe								10639	Birds; live, other than birds of prey, Psittaciformes, ostriches and emus (Dromaius novaehollandiae)	5	Number of items	568				69		102048			4
155	H3	2009	2009	2009	6	1	1	Import	702	Singapore	SGP	508	Mozambique	MOZ	Africa								10639	Live birds (excl. of 0106.31 & 0106.32)	5	Number of items	560				17		1254			4
181	H3	2010	2010	2010	6	1	1	Import	344	China, Hong Kong SAR	HKG	178	Congo	COG	Africa								10639	Live birds (excl. of 0106.31 & 0106.32)	5	Number of items	550						13772			0
177	H3	2010	2010	2010	6	1	1	Import	344	China, Hong Kong SAR	HKG	710	South Africa	ZAF	Africa								10639	Live birds (excl. of 0106.31 & 0106.32)	5	Number of items	549						30248			0
154	H3	2011	2011	2011	6	1	1	Import	344	China, Hong Kong SAR	HKG	178	Congo	COG	Africa								10639	Live birds (excl. of 0106.31 & 0106.32)	5	Number of items	535				626		55242			4
152	H5	2018	2018	2018	6	1	1	Import	702	Singapore	SGP	528	Netherlands	NLD	Europe								10639	Birds; live, other than birds of prey, Psittaciformes, ostriches and emus (Dromaius novaehollandiae)	5	Number of items	518				1		2356			4
192	H3	2010	2010	2010	6	1	1	Import	702	Singapore	SGP	48	Bahrain	BHR	Asia								10639	Live birds (excl. of 0106.31 & 0106.32)	5	Number of items	500						904			4
232	H4	2012	2012	2012	6	1	1	Import	702	Singapore	SGP	608	Philippines	PHL	Asia								10639	Birds; live, other than birds of prey, Psittaciformes, ostriches and emus (Dromaius novaehollandiae)	5	Number of items	500						7700			4
318	H4	2016	2016	2016	6	1	1	Import	702	Singapore	SGP	784	United Arab Emirates	ARE	Asia								10639	Birds; live, other than birds of prey, Psittaciformes, ostriches and emus (Dromaius novaehollandiae)	5	Number of items	500						14820			4
313	H4	2016	2016	2016	6	1	1	Import	702	Singapore	SGP	328	Guyana	GUY	Americas								10639	Birds; live, other than birds of prey, Psittaciformes, ostriches and emus (Dromaius novaehollandiae)	5	Number of items	470						26310			4
350	H4	2017	2017	2017	6	1	1	Import	702	Singapore	SGP	76	Brazil	BRA	Americas								10639	Birds; live, other than birds of prey, Psittaciformes, ostriches and emus (Dromaius novaehollandiae)	5	Number of items	470						9365			4
343	H4	2017	2017	2017	6	1	1	Import	702	Singapore	SGP	251	France	FRA	Europe								10639	Birds; live, other than birds of prey, Psittaciformes, ostriches and emus (Dromaius novaehollandiae)	5	Number of items	469						22428			4
320	H4	2016	2016	2016	6	1	1	Import	702	Singapore	SGP	48	Bahrain	BHR	Asia								10639	Birds; live, other than birds of prey, Psittaciformes, ostriches and emus (Dromaius novaehollandiae)	5	Number of items	451						14200			4
79	H3	2009	2009	2009	6	1	1	Import	344	China, Hong Kong SAR	HKG	834	United Rep. of Tanzania	TZA	Africa								10639	Live birds (excl. of 0106.31 & 0106.32)	5	Number of items	450				48		3481			4
128	H3	2007	2007	2007	6	1	1	Import	344	China, Hong Kong SAR	HKG	710	South Africa	ZAF	Africa								10639	Live birds (excl. of 0106.31 & 0106.32)	5	Number of items	446						6104			0
129	H3	2007	2007	2007	6	1	1	Import	702	Singapore	SGP	608	Philippines	PHL	Asia								10639	Live birds (excl. of 0106.31 & 0106.32)	5	Number of items	436						5280			0
78	H5	2018	2018	2018	6	1	1	Import	702	Singapore	SGP	842	USA	USA	Americas								10639	Birds; live, other than birds of prey, Psittaciformes, ostriches and emus (Dromaius novaehollandiae)	5	Number of items	420				1		2074			4
75	H3	2009	2009	2009	6	1	1	Import	702	Singapore	SGP	56	Belgium	BEL	Europe								10639	Live birds (excl. of 0106.31 & 0106.32)	5	Number of items	419				318		23285			4
112	H2	2006	2006	2006	6	1	1	Import	702	Singapore	SGP	724	Spain	ESP	Europe								10639	Live birds (excl. of 0106.31 & 0106.32)	5	Number of items	400						6050			0
68	H3	2011	2011	2011	6	1	1	Import	344	China, Hong Kong SAR	HKG	328	Guyana	GUY	Americas								10639	Live birds (excl. of 0106.31 & 0106.32)	5	Number of items	395				329		29035			4
294	H4	2015	2015	2015	6	1	1	Import	702	Singapore	SGP	56	Belgium	BEL	Europe								10639	Birds; live, other than birds of prey, Psittaciformes, ostriches and emus (Dromaius novaehollandiae)	5	Number of items	375						13170			4
322	H4	2016	2016	2016	6	1	1	Import	344	China, Hong Kong SAR	HKG	826	United Kingdom	GBR	Europe								10639	Birds; live, other than birds of prey, Psittaciformes, ostriches and emus (Dromaius novaehollandiae)	5	Number of items	375						11833			4
215	H3	2011	2011	2011	6	1	1	Import	702	Singapore	SGP	604	Peru	PER	Americas								10639	Live birds (excl. of 0106.31 & 0106.32)	5	Number of items	350						3771			4
302	H4	2015	2015	2015	6	1	1	Import	702	Singapore	SGP	703	Slovakia	SVK	Europe								10639	Birds; live, other than birds of prey, Psittaciformes, ostriches and emus (Dromaius novaehollandiae)	5	Number of items	350						2283			4
140	H3	2008	2008	2008	6	1	1	Import	702	Singapore	SGP	710	South Africa	ZAF	Africa								10639	Live birds (excl. of 0106.31 & 0106.32)	5	Number of items	320						21331			0
236	H4	2012	2012	2012	6	1	1	Import	344	China, Hong Kong SAR	HKG	604	Peru	PER	Americas								10639	Birds; live, other than birds of prey, Psittaciformes, ostriches and emus (Dromaius novaehollandiae)	5	Number of items	300						4512			0
65	H4	2013	2013	2013	6	1	1	Import	702	Singapore	SGP	860	Uzbekistan	UZB	Europe								10639	Birds; live, other than birds of prey, Psittaciformes, ostriches and emus (Dromaius novaehollandiae)	5	Number of items	300				34		2049			4
66	H5	2018	2018	2018	6	1	1	Import	344	China, Hong Kong SAR	HKG	180	Dem. Rep. of the Congo	COD	Africa								10639	Birds; live, other than birds of prey, Psittaciformes, ostriches and emus (Dromaius novaehollandiae)	5	Number of items	300				3		4477			4
60	H5	2019	2019	2019	6	1	1	Import	702	Singapore	SGP	620	Portugal	PRT	Europe								10639	Birds; live, other than birds of prey, Psittaciformes, ostriches and emus (Dromaius novaehollandiae)	5	Number of items	296				162		188267			4
56	H3	2011	2011	2011	6	1	1	Import	344	China, Hong Kong SAR	HKG	710	South Africa	ZAF	Africa								10639	Live birds (excl. of 0106.31 & 0106.32)	5	Number of items	291				258		22713			4
55	H3	2009	2009	B	6	1	1	Import	702	Singapore	SGP	724	Spain	ESP	Europe								10639	Live birds (excl. of 0106.31 & 0106.32)	5	Number of items	288				118		8612			4
239	H4	2012	2012	2012	6	1	1	Import	702	Singapore	SGP	604	Peru	PER	Americas								10639	Birds; live, other than birds of prey, Psittaciformes, ostriches and emus (Dromaius novaehollandiae)	5	Number of items	245						3214			4
190	H3	2010	2010	2010	6	1	1	Import	702	Singapore	SGP	392	Japan	JPN	Asia								10639	Live birds (excl. of 0106.31 & 0106.32)	5	Number of items	228						1904			4
191	H3	2010	2010	2010	6	1	1	Import	702	Singapore	SGP	528	Netherlands	NLD	Europe								10639	Live birds (excl. of 0106.31 & 0106.32)	5	Number of items	204						1445			4
144	H3	2008	2008	2008	6	1	1	Import	702	Singapore	SGP	56	Belgium	BEL	Europe								10639	Live birds (excl. of 0106.31 & 0106.32)	5	Number of items	200						14136			0
188	H3	2010	2010	2010	6	1	1	Import	344	China, Hong Kong SAR	HKG	466	Mali	MLI	Africa								10639	Live birds (excl. of 0106.31 & 0106.32)	5	Number of items	200						5020			0
49	H3	2011	2011	2011	6	1	1	Import	344	China, Hong Kong SAR	HKG	180	Dem. Rep. of the Congo	COD	Africa								10639	Live birds (excl. of 0106.31 & 0106.32)	5	Number of items	200				76		6680			4
50	H5	2018	2018	2018	6	1	1	Import	702	Singapore	SGP	686	Senegal	SEN	Africa								10639	Birds; live, other than birds of prey, Psittaciformes, ostriches and emus (Dromaius novaehollandiae)	5	Number of items	200				0		817			4
51	H5	2019	2019	2019	6	1	1	Import	344	China, Hong Kong SAR	HKG	180	Dem. Rep. of the Congo	COD	Africa								10639	Birds; live, other than birds of prey, Psittaciformes, ostriches and emus (Dromaius novaehollandiae)	5	Number of items	200				2		2986			4
225	H4	2012	2012	2012	6	1	1	Import	344	China, Hong Kong SAR	HKG	328	Guyana	GUY	Americas								10639	Birds; live, other than birds of prey, Psittaciformes, ostriches and emus (Dromaius novaehollandiae)	5	Number of items	193						27539			0
116	H2	2006	2006	2006	6	1	1	Import	702	Singapore	SGP	528	Netherlands	NLD	Europe								10639	Live birds (excl. of 0106.31 & 0106.32)	5	Number of items	180						1060			0
341	H4	2017	2017	2017	6	1	1	Import	702	Singapore	SGP	90	Solomon Isds	SLB	Oceania								10639	Birds; live, other than birds of prey, Psittaciformes, ostriches and emus (Dromaius novaehollandiae)	5	Number of items	174						27519			4
46	H5	2019	2019	2019	6	1	1	Import	702	Singapore	SGP	528	Netherlands	NLD	Europe								10639	Birds; live, other than birds of prey, Psittaciformes, ostriches and emus (Dromaius novaehollandiae)	5	Number of items	170				126		147166			4
212	H3	2011	2011	2011	6	1	1	Import	702	Singapore	SGP	328	Guyana	GUY	Americas								10639	Live birds (excl. of 0106.31 & 0106.32)	5	Number of items	146						10862			4
45	H4	2013	2013	2013	6	1	1	Import	702	Singapore	SGP	56	Belgium	BEL	Europe								10639	Birds; live, other than birds of prey, Psittaciformes, ostriches and emus (Dromaius novaehollandiae)	5	Number of items	140				35		2086			4
293	H4	2015	2015	2015	6	1	1	Import	702	Singapore	SGP	620	Portugal	PRT	Europe								10639	Birds; live, other than birds of prey, Psittaciformes, ostriches and emus (Dromaius novaehollandiae)	5	Number of items	119						14106			4
182	H3	2010	2010	2010	6	1	1	Import	344	China, Hong Kong SAR	HKG	842	USA	USA	Americas								10639	Live birds (excl. of 0106.31 & 0106.32)	5	Number of items	115						10040			0
150	H3	2008	2008	2008	6	1	1	Import	702	Singapore	SGP	608	Philippines	PHL	Asia								10639	Live birds (excl. of 0106.31 & 0106.32)	5	Number of items	110						2635			0
217	H3	2011	2011	2011	6	1	1	Import	702	Singapore	SGP	392	Japan	JPN	Asia								10639	Live birds (excl. of 0106.31 & 0106.32)	5	Number of items	109						338			4
42	H4	2014	2014	2014	6	1	1	Import	344	China, Hong Kong SAR	HKG	32	Argentina	ARG	Americas								10639	Birds; live, other than birds of prey, Psittaciformes, ostriches and emus (Dromaius novaehollandiae)	5	Number of items	100				739		45266			4
39	H4	2014	2014	2014	6	1	1	Import	702	Singapore	SGP	620	Portugal	PRT	Europe								10639	Birds; live, other than birds of prey, Psittaciformes, ostriches and emus (Dromaius novaehollandiae)	5	Number of items	95				46		3611			4
37	H3	2009	2009	2009	6	1	1	Import	344	China, Hong Kong SAR	HKG	842	USA	USA	Americas								10639	Live birds (excl. of 0106.31 & 0106.32)	5	Number of items	90				305		22318			4
301	H4	2015	2015	2015	6	1	1	Import	344	China, Hong Kong SAR	HKG	826	United Kingdom	GBR	Europe								10639	Birds; live, other than birds of prey, Psittaciformes, ostriches and emus (Dromaius novaehollandiae)	5	Number of items	82						3412			4
300	H4	2015	2015	2015	6	1	1	Import	702	Singapore	SGP	328	Guyana	GUY	Americas								10639	Birds; live, other than birds of prey, Psittaciformes, ostriches and emus (Dromaius novaehollandiae)	5	Number of items	80						4135			4
108	H2	2006	2006	2006	6	1	1	Import	702	Singapore	SGP	328	Guyana	GUY	Americas								10639	Live birds (excl. of 0106.31 & 0106.32)	5	Number of items	71						19918			0
36	H3	2011	2011	2011	6	1	1	Import	344	China, Hong Kong SAR	HKG	764	Thailand	THA	Asia								10639	Live birds (excl. of 0106.31 & 0106.32)	5	Number of items	71				254		22396			4
354	H4	2017	2017	2017	6	1	1	Import	702	Singapore	SGP	842	USA	USA	Americas								10639	Birds; live, other than birds of prey, Psittaciformes, ostriches and emus (Dromaius novaehollandiae)	5	Number of items	61						4311			4
131	H3	2007	2007	2007	6	1	1	Import	344	China, Hong Kong SAR	HKG	56	Belgium	BEL	Europe								10639	Live birds (excl. of 0106.31 & 0106.32)	5	Number of items	60						1923			0
34	H4	2013	2013	2013	6	1	1	Import	702	Singapore	SGP	328	Guyana	GUY	Americas								10639	Birds; live, other than birds of prey, Psittaciformes, ostriches and emus (Dromaius novaehollandiae)	5	Number of items	60				37		2194			4
35	H5	2018	2018	2018	6	1	1	Import	702	Singapore	SGP	90	Solomon Isds	SLB	Oceania								10639	Birds; live, other than birds of prey, Psittaciformes, ostriches and emus (Dromaius novaehollandiae)	5	Number of items	60				4		6112			4
240	H4	2012	2012	2012	6	1	1	Import	702	Singapore	SGP	328	Guyana	GUY	Americas								10639	Birds; live, other than birds of prey, Psittaciformes, ostriches and emus (Dromaius novaehollandiae)	5	Number of items	54						2543			4
237	H4	2012	2012	2012	6	1	1	Import	344	China, Hong Kong SAR	HKG	764	Thailand	THA	Asia								10639	Birds; live, other than birds of prey, Psittaciformes, ostriches and emus (Dromaius novaehollandiae)	5	Number of items	41						3868			0
113	H2	2006	2006	2006	6	1	1	Import	344	China, Hong Kong SAR	HKG	56	Belgium	BEL	Europe								10639	Live birds (excl. of 0106.31 & 0106.32)	5	Number of items	40						2575			0
189	H3	2010	2010	2010	6	1	1	Import	344	China, Hong Kong SAR	HKG	56	Belgium	BEL	Europe								10639	Live birds (excl. of 0106.31 & 0106.32)	5	Number of items	30						2973			0
31	H5	2018	2018	2018	6	1	1	Import	702	Singapore	SGP	324	Guinea	GIN	Africa								10639	Birds; live, other than birds of prey, Psittaciformes, ostriches and emus (Dromaius novaehollandiae)	5	Number of items	22				4		6508			4
327	H4	2016	2016	2016	6	1	1	Import	702	Singapore	SGP	842	USA	USA	Americas								10639	Birds; live, other than birds of prey, Psittaciformes, ostriches and emus (Dromaius novaehollandiae)	5	Number of items	21						2105			4
30	H4	2014	2014	2014	6	1	1	Import	702	Singapore	SGP	598	Papua New Guinea	PNG	Oceania								10639	Birds; live, other than birds of prey, Psittaciformes, ostriches and emus (Dromaius novaehollandiae)	5	Number of items	20				39		3122			4
28	H4	2013	2013	2013	6	1	1	Import	702	Singapore	SGP	300	Greece	GRC	Europe								10639	Birds; live, other than birds of prey, Psittaciformes, ostriches and emus (Dromaius novaehollandiae)	5	Number of items	19				8		505			4
331	H4	2016	2016	2016	6	1	1	Import	702	Singapore	SGP	528	Netherlands	NLD	Europe								10639	Birds; live, other than birds of prey, Psittaciformes, ostriches and emus (Dromaius novaehollandiae)	5	Number of items	18						1085			4
24	H4	2014	2014	2014	6	1	1	Import	702	Singapore	SGP	328	Guyana	GUY	Americas								10639	Birds; live, other than birds of prey, Psittaciformes, ostriches and emus (Dromaius novaehollandiae)	5	Number of items	15				11		907			4
233	H4	2012	2012	2012	6	1	1	Import	344	China, Hong Kong SAR	HKG	740	Suriname	SUR	Americas								10639	Birds; live, other than birds of prey, Psittaciformes, ostriches and emus (Dromaius novaehollandiae)	5	Number of items	14						7065			0
329	H4	2016	2016	2016	6	1	1	Import	344	China, Hong Kong SAR	HKG	702	Singapore	SGP	Asia								10639	Birds; live, other than birds of prey, Psittaciformes, ostriches and emus (Dromaius novaehollandiae)	5	Number of items	13						1959			4
242	H4	2012	2012	2012	6	1	1	Import	702	Singapore	SGP	490	Other Asia, nes		Asia								10639	Birds; live, other than birds of prey, Psittaciformes, ostriches and emus (Dromaius novaehollandiae)	5	Number of items	12						161			4
23	H5	2018	2018	2018	6	1	1	Import	702	Singapore	SGP	180	Dem. Rep. of the Congo	COD	Africa								10639	Birds; live, other than birds of prey, Psittaciformes, ostriches and emus (Dromaius novaehollandiae)	5	Number of items	12				4		6871			4
20	H4	2013	2013	2013	6	1	1	Import	702	Singapore	SGP	404	Kenya	KEN	Africa								10639	Birds; live, other than birds of prey, Psittaciformes, ostriches and emus (Dromaius novaehollandiae)	5	Number of items	10				138		8165			4
21	H4	2013	2013	2013	6	1	1	Import	702	Singapore	SGP	710	South Africa	ZAF	Africa								10639	Birds; live, other than birds of prey, Psittaciformes, ostriches and emus (Dromaius novaehollandiae)	5	Number of items	10				1		99			4
304	H4	2015	2015	2015	6	1	1	Import	702	Singapore	SGP	608	Philippines	PHL	Asia								10639	Birds; live, other than birds of prey, Psittaciformes, ostriches and emus (Dromaius novaehollandiae)	5	Number of items	10						1328			4
358	H4	2017	2017	2017	6	1	1	Import	702	Singapore	SGP	208	Denmark	DNK	Europe								10639	Birds; live, other than birds of prey, Psittaciformes, ostriches and emus (Dromaius novaehollandiae)	5	Number of items	10						582			4
19	H5	2018	2018	2018	6	1	1	Import	702	Singapore	SGP	826	United Kingdom	GBR	Europe								10639	Birds; live, other than birds of prey, Psittaciformes, ostriches and emus (Dromaius novaehollandiae)	5	Number of items	9				0		675			4
114	H2	2006	2006	2006	6	1	1	Import	702	Singapore	SGP	637	North America and Central America, nes		Americas								10639	Live birds (excl. of 0106.31 & 0106.32)	5	Number of items	8						2047			0
258	H4	2013	2013	2013	6	1	1	Import	344	China, Hong Kong SAR	HKG	740	Suriname	SUR	Americas								10639	Birds; live, other than birds of prey, Psittaciformes, ostriches and emus (Dromaius novaehollandiae)	5	Number of items	7						5931			0
18	H5	2019	2019	2019	6	1	1	Import	702	Singapore	SGP	328	Guyana	GUY	Americas								10639	Birds; live, other than birds of prey, Psittaciformes, ostriches and emus (Dromaius novaehollandiae)	5	Number of items	6				7		9099			4
148	H3	2008	2008	2008	6	1	1	Import	344	China, Hong Kong SAR	HKG	842	USA	USA	Americas								10639	Live birds (excl. of 0106.31 & 0106.32)	5	Number of items	5						3967			0
17	H5	2019	2019	2019	6	1	1	Import	702	Singapore	SGP	251	France	FRA	Europe								10639	Birds; live, other than birds of prey, Psittaciformes, ostriches and emus (Dromaius novaehollandiae)	5	Number of items	5				0		57			4
11	H3	2009	2009	2009	6	1	1	Import	702	Singapore	SGP	458	Malaysia	MYS	Asia								10639	Live birds (excl. of 0106.31 & 0106.32)	5	Number of items	4				2		113			4
332	H4	2016	2016	2016	6	1	1	Import	702	Singapore	SGP	826	United Kingdom	GBR	Europe								10639	Birds; live, other than birds of prey, Psittaciformes, ostriches and emus (Dromaius novaehollandiae)	5	Number of items	4						176			4
12	H5	2018	2018	2018	6	1	1	Import	702	Singapore	SGP	328	Guyana	GUY	Americas								10639	Birds; live, other than birds of prey, Psittaciformes, ostriches and emus (Dromaius novaehollandiae)	5	Number of items	4				1		2475			4
13	H5	2018	2018	2018	6	1	1	Import	702	Singapore	SGP	392	Japan	JPN	Asia								10639	Birds; live, other than birds of prey, Psittaciformes, ostriches and emus (Dromaius novaehollandiae)	5	Number of items	4				1		2031			4
14	H5	2018	2018	2018	6	1	1	Import	702	Singapore	SGP	616	Poland	POL	Europe								10639	Birds; live, other than birds of prey, Psittaciformes, ostriches and emus (Dromaius novaehollandiae)	5	Number of items	4				1		1584			4
15	H5	2019	2019	2019	6	1	1	Import	702	Singapore	SGP	757	Switzerland	CHE	Europe								10639	Birds; live, other than birds of prey, Psittaciformes, ostriches and emus (Dromaius novaehollandiae)	5	Number of items	4				0		922			4
16	H5	2019	2019	2019	6	1	1	Import	702	Singapore	SGP	208	Denmark	DNK	Europe								10639	Birds; live, other than birds of prey, Psittaciformes, ostriches and emus (Dromaius novaehollandiae)	5	Number of items	4				0		112			4
9	H4	2013	2013	2013	6	1	1	Import	702	Singapore	SGP	842	USA	USA	Americas								10639	Birds; live, other than birds of prey, Psittaciformes, ostriches and emus (Dromaius novaehollandiae)	5	Number of items	3				2		143			4
305	H4	2015	2015	2015	6	1	1	Import	702	Singapore	SGP	392	Japan	JPN	Asia								10639	Birds; live, other than birds of prey, Psittaciformes, ostriches and emus (Dromaius novaehollandiae)	5	Number of items	3						296			4
353	H4	2017	2017	2017	6	1	1	Import	702	Singapore	SGP	710	South Africa	ZAF	Africa								10639	Birds; live, other than birds of prey, Psittaciformes, ostriches and emus (Dromaius novaehollandiae)	5	Number of items	3						5649			4
359	H4	2017	2017	2017	6	1	1	Import	702	Singapore	SGP	634	Qatar	QAT	Asia								10639	Birds; live, other than birds of prey, Psittaciformes, ostriches and emus (Dromaius novaehollandiae)	5	Number of items	3						177			4
361	H4	2017	2017	2017	6	1	1	Import	702	Singapore	SGP	276	Germany	DEU	Europe								10639	Birds; live, other than birds of prey, Psittaciformes, ostriches and emus (Dromaius novaehollandiae)	5	Number of items	3						118			4
10	H5	2019	2019	2019	6	1	1	Import	702	Singapore	SGP	392	Japan	JPN	Asia								10639	Birds; live, other than birds of prey, Psittaciformes, ostriches and emus (Dromaius novaehollandiae)	5	Number of items	3				0		22			4
194	H3	2010	2010	2010	6	1	1	Import	702	Singapore	SGP	300	Greece	GRC	Europe								10639	Live birds (excl. of 0106.31 & 0106.32)	5	Number of items	2						52			4
241	H4	2012	2012	2012	6	1	1	Import	702	Singapore	SGP	842	USA	USA	Americas								10639	Birds; live, other than birds of prey, Psittaciformes, ostriches and emus (Dromaius novaehollandiae)	5	Number of items	2						493			4
243	H4	2012	2012	2012	6	1	1	Import	702	Singapore	SGP	36	Australia	AUS	Oceania								10639	Birds; live, other than birds of prey, Psittaciformes, ostriches and emus (Dromaius novaehollandiae)	5	Number of items	2						107			4
8	H5	2019	2019	2019	6	1	1	Import	702	Singapore	SGP	826	United Kingdom	GBR	Europe								10639	Birds; live, other than birds of prey, Psittaciformes, ostriches and emus (Dromaius novaehollandiae)	5	Number of items	2				0		245			4
193	H3	2010	2010	2010	6	1	1	Import	702	Singapore	SGP	637	North America and Central America, nes		Americas								10639	Live birds (excl. of 0106.31 & 0106.32)	5	Number of items	1						340			4
218	H3	2011	2011	2011	6	1	1	Import	702	Singapore	SGP	826	United Kingdom	GBR	Europe								10639	Live birds (excl. of 0106.31 & 0106.32)	5	Number of items	1						32			4
244	H4	2012	2012	2012	6	1	1	Import	702	Singapore	SGP	458	Malaysia	MYS	Asia								10639	Birds; live, other than birds of prey, Psittaciformes, ostriches and emus (Dromaius novaehollandiae)	5	Number of items	1						32			4
306	H4	2015	2015	2015	6	1	1	Import	344	China, Hong Kong SAR	HKG	528	Netherlands	NLD	Europe								10639	Birds; live, other than birds of prey, Psittaciformes, ostriches and emus (Dromaius novaehollandiae)	5	Number of items	1						294			4
360	H4	2017	2017	2017	6	1	1	Import	702	Singapore	SGP	784	United Arab Emirates	ARE	Asia								10639	Birds; live, other than birds of prey, Psittaciformes, ostriches and emus (Dromaius novaehollandiae)	5	Number of items	1						144			4
6	H5	2019	2019	2019	6	1	1	Import	702	Singapore	SGP	276	Germany	DEU	Europe								10639	Birds; live, other than birds of prey, Psittaciformes, ostriches and emus (Dromaius novaehollandiae)	5	Number of items	1				0		23			4

## Sheet: C
Region	Partner	Number of Entries	Total Reported Imported (Quantity of items)
			Singapore																Hong Kong																Total
			2006	2007	2008	2009	2010	2011	2012	2013	2014	2015	2016	2017	2018	2019	2020	Total	2006	2007	2008	2009	2010	2011	2012	2013	2014	2015	2016	2017	2018	2019	2020	Total
Africa		115	15268	36406	20886	41125	41286	71069	35415	47989	59626	41788	35197	43770	7634	17798	0	515257	1700	3236	13083	9140	11349	10026	6702	12650	29092	14270	46415	5760	12012	13269	4900	193604	708861
Africa	Cameroon	1		2000														2000																	2000
Africa	Congo	5						1000					4000					5000					550	535	852									1937	6937
Africa	Dem. Rep. of the Congo	7			5098								5500	1008	12			11618						200							300	200		700	12318
Africa	Guinea	21	7560	8485	810	9500	11292	19534	13280	19300	18350	13900		600	22	7138		129771			3100	1260	2120	9000	2500					1860	1250	800		21890	151661
Africa	Guinea-Bissau	2			1000						1735							2735																	2735
Africa	Kenya	1								10								10																	10
Africa	Mali	18							13950	13252	13125	18620	13381	29099	5400	8100		114927					200		2300	12650	19342	6170	20810	700	5408	12269	4900	84749	199676
Africa	Mozambique	20				560	4280	23290	5685	11450	5450	3350	6516	9750	2000	1920		74251		2790	3100	3020	7930				9750	5900	19055	3200	3850			58595	132846
Africa	Other Africa, nes	5		5700	4200	7550	2800		2500									22750																	22750
Africa	Senegal	7										2000	3000	3310	200	640		9150							1050			2200						3250	12400
Africa	South Africa	15		650	320	8079	9029	2865		10				3				20956	1700	446	3570	4410	549	291					4800		1204			16970	37926
Africa	United Rep. of Tanzania	13	7708	19571	9458	15436	13885	24380		3967	20966	3918	2800					122089			3313	450							1750					5513	127602
Asia		53	37381	42340	75401	67792	5503	3109	513	2116		13	951	21750	939	6495	0	264303	670	1560	3858	3123	1585	1421	2594	1380	2475	1583	2102	735	4180	1984	28130	57380	321683
Asia	Bahrain	2					500						451					951																	951
Asia	Cyprus	1												1837				1837																	1837
Asia	India	1	2050															2050																	2050
Asia	Indonesia	1												15471				15471																	15471
Asia	Japan	5					228	109				3			4	3		347																	347
Asia	Lebanon	1														1150		1150																	1150
Asia	Malaysia	17				4			1									5	670	1560	3858	3123	1585	1350	2553	1380	2475	1583	2089	735	4180	1984	28130	57255	57260
Asia	Other Asia, nes	7	35331	41904	75291	66861	4185	3000	12									226584																	226584
Asia	Philippines	10		436	110	927	590		500	616		10		4438	935	3500		12062																	12062
Asia	Qatar	1												3				3																	3
Asia	Singapore	1																0											13					13	13
Asia	Sri Lanka	1														1842		1842																	1842
Asia	Thailand	2																0						71	41									112	112
Asia	United Arab Emirates	3								1500			500	1				2001																	2001
Europe		65	580	593	200	707	806	5159	4547	4626	3985	3908	3138	11046	5181	2067	0	46543	40	60			30			770		83	375					1358	47901
Europe	Belgium	13			200	419	600	950	890	140		375	910	6298	2500			13282	40	60			30											130	13412
Europe	Denmark	2												10		4		14																	14
Europe	France	2												469		5		474																	474
Europe	Germany	3												3		1		4								770								770	774
Europe	Greece	2					2			19								21																	21
Europe	Luxembourg	1						665										665																	665
Europe	Netherlands	13	180	593			204	2309	2126	1004	1162	919	18	1104	518	170		10307										1						1	10308
Europe	Poland	1													4			4																	4
Europe	Portugal	5									95	119		1624	568	296		2702																	2702
Europe	Slovakia	2										350	1600					1950																	1950
Europe	Spain	11	400			288		1234	1531	3163	2138	2145	606	858	1582	1585		15530																	15530
Europe	Switzerland	1														4		4																	4
Europe	United Kingdom	6						1					4		9	2		16										82	375					457	473
Europe	Uzbekistan	3								300	590			680				1570																	1570
Americas		30	79	1119			1	496	301	63	15	80	1291	531	424	6		4406			5	90	115	395	507	7	100							1219	5625
Americas	Argentina	1																0									100							100	100
Americas	Brazil	1												470				470																	470
Americas	Guyana	12	71	1119				146	54	60	15	80	470		4	6		2025						395	193									588	2613
Americas	North America and Central America, nes	2	8				1											9																	9
Americas	Peru	3						350	245									595							300									300	895
Americas	Suriname	2																0							14	7								21	21
Americas	Uruguay	1											800					800																	800
Americas	USA	8							2	3			21	61	420			507			5	90	115											210	717
Oceania		5				1000			2		20			174	60			1256																	1256
Oceania	Australia	1							2									2																	2
Oceania	Papua New Guinea	2				1000					20							1020																	1020
Oceania	Solomon Isds	2												174	60			234																	234
Total		268	53308	80458	96487	110624	47596	79833	40778	54794	63646	45789	40577	77271	14238	26366	0	831765	2410	4856	16946	12353	13079	11842	9803	14807	31667	15936	48892	6495	16192	15253	33030	253561	1085326

## Sheet: D
Classification	Year	Period	Period Desc.	Aggregate Level	Is Leaf Code	Trade Flow Code	Trade Flow	Reporter Code	Reporter	Reporter ISO	Partner Code	Partner	Partner ISO	2nd Partner Code	2nd Partner	2nd Partner ISO	Customs Proc. Code	Customs	Mode of Transport Code	Mode of Transport	Commodity Code	Commodity	Qty Unit Code	Qty Unit	Qty	Alt Qty Unit Code	Alt Qty Unit	Alt Qty	Netweight (kg)	Gross weight (kg)	Trade Value (US$)	CIF Trade Value (US$)	FOB Trade Value (US$)	Flag
H2	2006	2006	2006	6	1	2	Export	710	South Africa	ZAF	344	China, Hong Kong SAR	HKG								10639	Live birds (excl. of 0106.31 & 0106.32)	5	Number of items	140				804		43013			4
H3	2007	2007	2007	6	1	2	Export	710	South Africa	ZAF	344	China, Hong Kong SAR	HKG								10639	Live birds (excl. of 0106.31 & 0106.32)	5	Number of items	351						144013			0
H3	2008	2008	2008	6	1	2	Export	710	South Africa	ZAF	344	China, Hong Kong SAR	HKG								10639	Live birds (excl. of 0106.31 & 0106.32)	5	Number of items	551						236395			0
H2	2008	2008	2008	6	1	2	Export	508	Mozambique	MOZ	344	China, Hong Kong SAR	HKG								10639	Live birds (excl. of 0106.31 & 0106.32)	1	No Quantity							12335			0
H3	2008	2008	2008	6	1	2	Export	686	Senegal	SEN	344	China, Hong Kong SAR	HKG								10639	Live birds (excl. of 0106.31 & 0106.32)	1	No Quantity					41		814			0
H3	2008	2008	2008	6	1	2	Export	686	Senegal	SEN	702	Singapore	SGP								10639	Live birds (excl. of 0106.31 & 0106.32)	1	No Quantity					64		6774			0
H3	2009	2009	2009	6	1	2	Export	710	South Africa	ZAF	344	China, Hong Kong SAR	HKG								10639	Live birds (excl. of 0106.31 & 0106.32)	5	Number of items	829						364356			0
H2	2009	2009	2009	6	1	2	Export	508	Mozambique	MOZ	344	China, Hong Kong SAR	HKG								10639	Live birds (excl. of 0106.31 & 0106.32)	1	No Quantity							21299			0
H3	2010	2010	2010	6	1	2	Export	710	South Africa	ZAF	344	China, Hong Kong SAR	HKG								10639	Live birds (excl. of 0106.31 & 0106.32)	1	No Quantity	0				138012		581146			2
H3	2010	2010	2010	6	1	2	Export	710	South Africa	ZAF	702	Singapore	SGP								10639	Live birds (excl. of 0106.31 & 0106.32)	1	No Quantity	0				183009		165201			2
H3	2010	2010	2010	6	1	2	Export	834	United Rep. of Tanzania	TZA	702	Singapore	SGP								10639	Live birds (excl. of 0106.31 & 0106.32)	1	No Quantity					30		1615			0
H2	2010	2010	2010	6	1	2	Export	508	Mozambique	MOZ	702	Singapore	SGP								10639	Live birds (excl. of 0106.31 & 0106.32)	1	No Quantity							11948			0
H3	2011	2011	2011	6	1	2	Export	710	South Africa	ZAF	344	China, Hong Kong SAR	HKG								10639	Live birds (excl. of 0106.31 & 0106.32)	1	No Quantity	0				32595		137212			2
H3	2011	2011	2011	6	1	2	Export	710	South Africa	ZAF	702	Singapore	SGP								10639	Live birds (excl. of 0106.31 & 0106.32)	1	No Quantity	0				199863		23525			2
H3	2011	2011	2011	6	1	2	Export	834	United Rep. of Tanzania	TZA	702	Singapore	SGP								10639	Live birds (excl. of 0106.31 & 0106.32)	1	No Quantity					108		2317			0
H2	2011	2011	2011	6	1	2	Export	508	Mozambique	MOZ	344	China, Hong Kong SAR	HKG								10639	Live birds (excl. of 0106.31 & 0106.32)	5	Number of items	2170				360		6000			0
H2	2011	2011	2011	6	1	2	Export	508	Mozambique	MOZ	702	Singapore	SGP								10639	Live birds (excl. of 0106.31 & 0106.32)	5	Number of items	8940				802		18000			0
H3	2012	2012	2012	6	1	2	Export	508	Mozambique	MOZ	702	Singapore	SGP								10639	Live birds (excl. of 0106.31 & 0106.32)	5	Number of items	2550				25		15863			0
H3	2012	2012	2012	6	1	2	Export	834	United Rep. of Tanzania	TZA	702	Singapore	SGP								10639	Live birds (excl. of 0106.31 & 0106.32)	1	No Quantity					250		507			0
H4	2013	2013	2013	6	1	2	Export	834	United Rep. of Tanzania	TZA	702	Singapore	SGP								10639	Birds; live, other than birds of prey, Psittaciformes, ostriches and emus (Dromaius novaehollandiae)	1	No Quantity					138		102			0
H3	2013	2013	2013	6	1	2	Export	508	Mozambique	MOZ	702	Singapore	SGP								10639	Live birds (excl. of 0106.31 & 0106.32)	5	Number of items	6200				220		25054			0
H4	2014	2014	2014	6	1	2	Export	834	United Rep. of Tanzania	TZA	344	China, Hong Kong SAR	HKG								10639	Birds; live, other than birds of prey, Psittaciformes, ostriches and emus (Dromaius novaehollandiae)	1	No Quantity					350		2917			0
H4	2014	2014	2014	6	1	2	Export	834	United Rep. of Tanzania	TZA	702	Singapore	SGP								10639	Birds; live, other than birds of prey, Psittaciformes, ostriches and emus (Dromaius novaehollandiae)	1	No Quantity					1118		14775			0
H3	2014	2014	2014	6	1	2	Export	508	Mozambique	MOZ	344	China, Hong Kong SAR	HKG								10639	Live birds (excl. of 0106.31 & 0106.32)	5	Number of items	3000				235		10020			0
H3	2014	2014	2014	6	1	2	Export	508	Mozambique	MOZ	702	Singapore	SGP								10639	Live birds (excl. of 0106.31 & 0106.32)	5	Number of items	6400				744		19310			0
H4	2015	2015	2015	6	1	2	Export	834	United Rep. of Tanzania	TZA	344	China, Hong Kong SAR	HKG								10639	Birds; live, other than birds of prey, Psittaciformes, ostriches and emus (Dromaius novaehollandiae)	1	No Quantity					130		3483			0
H4	2015	2015	2015	6	1	2	Export	834	United Rep. of Tanzania	TZA	702	Singapore	SGP								10639	Birds; live, other than birds of prey, Psittaciformes, ostriches and emus (Dromaius novaehollandiae)	1	No Quantity					240		6024			0
H4	2015	2015	2015	6	1	2	Export	686	Senegal	SEN	344	China, Hong Kong SAR	HKG								10639	Birds; live, other than birds of prey, Psittaciformes, ostriches and emus (Dromaius novaehollandiae)	1	No Quantity					157		4504			0
H4	2016	2016	2016	6	1	2	Export	834	United Rep. of Tanzania	TZA	702	Singapore	SGP								10639	Birds; live, other than birds of prey, Psittaciformes, ostriches and emus (Dromaius novaehollandiae)	1	No Quantity					100		3954			0
H5	2017	2017	2017	6	1	2	Export	710	South Africa	ZAF	702	Singapore	SGP								10639	Birds; live, other than birds of prey, Psittaciformes, ostriches and emus (Dromaius novaehollandiae)	5	Number of items	3						5340			4
H5	2019	2019	2019	6	1	2	Export	466	Mali	MLI	344	China, Hong Kong SAR	HKG								10639	Birds; live, other than birds of prey, Psittaciformes, ostriches and emus (Dromaius novaehollandiae)	1	No Quantity	0				170		512			2
H5	2020	2020	2020	6	1	2	Export	710	South Africa	ZAF	702	Singapore	SGP								10639	Birds; live, other than birds of prey, Psittaciformes, ostriches and emus (Dromaius novaehollandiae)	5	Number of items	650						20018			4

## Sheet: E
Partner	Number of Entries	Total Reported Imported (Quantity of items) *
		Singapore																Hong Kong																Total
		2006	2007	2008	2009	2010	2011	2012	2013	2014	2015	2016	2017	2018	2019	2020	Total	2006	2007	2008	2009	2010	2011	2012	2013	2014	2015	2016	2017	2018	2019	2020	Total
Mali	1														NQ
Guinea
Mozambique	9					NQ	8940	2550	6200	6400							24090			NQ	NQ		2170			3000							5170	29260
United Rep. of Tanzania	9					NQ	NQ	NQ	NQ	NQ	NQ	NQ														NQ	NQ
South Africa	10					NQ	NQ						3			650	653	140	351	551	829	NQ				NQ							1871	2524
Senegal	3			NQ																NQ							NQ
Democratic Rep. of Congo
Congo
Guinea-Bissau
Cameroon
Kenya
Total	32
* NQ = Quantity Unit listed as 'No Quantity'
